# Supplementary material for: Knowledge, attitudes and practices toward Female Genital Schistosomiasis among women living in communities along the Volta Lake in Volta Region, Ghana
Source: PLoS Negl Trop Dis. 2025 Nov 3;19(11):e0013681. doi: 10.1371/journal.pntd.0013681 (PMC12599931; doi:10.1371/journal.pntd.0013681)
Supplement: S4 Table — (XLSX) [file pntd.0013681.s004.xlsx]

## Sheet: Sheet1
S4 Table: Minimum Dataset
_index	Occupation_	Age_	Municipality	Religion	Marital status	Level of Education	ethnicity	Family size	Income	Know about FGS	Mode of transmission is by contact with contaminated water	Knows about FGS Signs and Symptons	know FGS Health consequnces	Affects womens QOL	Ever heard of FGS	FGS is not a serious health issue	Will relate well with FGS inected person	Women with FGS should be isolated	there is the need to seek care	Willing to support an Infected Person	Willing to participate in campaigns	Will seek care if infected	delayed in seeking care	Sought Care	Place of Seeking Care	Believes exist abt FGS	Swim and Wade in water	Cultural Practices Influence FGS	Prompts for seeking care	Knowledge	Knowledge_Score	Attitude	Attitude_Score	Practices	Practice_Score
1	Student	20	North Tongu	Christianity	Single	Secondary	Ewe	5 to 10	Below GH500.00	Yes	Yes	Yes	No	Yes	No	Yes	Yes	No	No	Yes	Yes	Yes				Yes		No		4	Good Knowledge	5	Good Attitude	0	Poor Practice
2	Student	18	North Tongu	Christianity	Single	Secondary	Ewe	5 to 10	Below GH500.00	No	No	Yes	Yes	Yes	Yes	Yes	Yes	No	No	Yes	Yes	Yes				Yes		No		4	Good Knowledge	5	Good Attitude	0	Poor Practice
3	Student	22	North Tongu	Christianity	Single	Secondary	Ewe	5 to 10	GH500.00 – GH1000.00	No	Yes	Yes	Yes	Yes	Yes	Yes	Yes	No	No	Yes	Yes	Yes		No		No	Yes	Yes		5	Good Knowledge	5	Good Attitude	4	Good practice
4	Unemployes	21	North Tongu	Christianity	Married/ Cohabiting	Basic Level	Ewe	<5	Below GH500.00	Yes	Yes	Yes	No	Yes	Yes	Yes	No	Yes	No	Yes	Yes	Yes				Yes		No		5	Good Knowledge	5	Good Attitude	0	Poor Practice
5	Student	19	North Tongu	Christianity	Single	Secondary	Ewe	5 to 10	Below GH500.00	Yes	Yes	No	No	Yes	No	No	Yes	Yes	Yes	Yes	Yes	Yes				No		No		3	Poor Knowledge	6	Good Attitude	1	Good practice
6	Civil Servant	30	North Tongu	Christianity	Married/ Cohabiting	Basic Level	Ewe	5 to 10	Below GH500.00	No	Yes	No	No	Yes	Yes	Yes	Yes	No	Yes	Yes	No	Yes						No		3	Poor Knowledge	5	Good Attitude	0	Poor Practice
7	Artisan	24	North Tongu	Christianity	Single	Basic Level	Ewe	<5	Below GH500.00	Yes	Yes	No	No	Yes	Yes	Yes	No	No	No	No	Yes	Yes				Yes		No		4	Good Knowledge	3	Poor Attitude	0	Poor Practice
8	Artisan	65	North Tongu	Christianity	Married/ Cohabiting	Basic Level	Ewe	5 to 10	Below GH500.00	Yes	Yes	No	No	Yes	Yes	Yes	Yes	No	Yes	Yes	Yes	Yes				No		No		4	Good Knowledge	6	Good Attitude	1	Good practice
9	Artisan	50	North Tongu	Christianity	Married/ Cohabiting	No formal education	Ewe	5 to 10	Below GH500.00	Yes	Yes	Yes	No	Yes	Yes	Yes	Yes	No	Yes	Yes	Yes	Yes	Yes	Yes	Pharmacy/drugstore	Yes		No	Severity of symptoms	5	Good Knowledge	6	Good Attitude	2	Good practice
10	Artisan	29	North Tongu	Christianity	Divorced/ Separated	Secondary	Ewe	10>	Below GH500.00	Yes	Yes	Yes	Yes	Yes	Yes	Yes	Yes	No	No	Yes	Yes	Yes				Yes		No		6	Good Knowledge	5	Good Attitude	0	Poor Practice
11	Artisan	20	North Tongu	Christianity	Single	Basic Level	Ewe	5 to 10	Below GH500.00	No	No	No	Yes	Yes	Yes	Yes	Yes	No	Yes	Yes	Yes	Yes	Yes	Yes	Health facilty	No		No	Severity of symptoms	3	Poor Knowledge	6	Good Attitude	4	Good practice
12	Student	16	North Tongu	Christianity	Single	Basic Level	Ewe	5 to 10	Below GH500.00	No	No	Yes	No	Yes	Yes	Yes	No	Yes	Yes	Yes	Yes	Yes		No		No		No		3	Poor Knowledge	6	Good Attitude	2	Good practice
13	Artisan	35	North Tongu	Christianity	Married/ Cohabiting	Basic Level	Ewe	<5	GH500.00 – GH1000.00	Yes	Yes	No	No	Yes	Yes	Yes	Yes	No	No	Yes	Yes	Yes				No		No		4	Good Knowledge	5	Good Attitude	1	Good practice
14	Student	19	North Tongu	Islam	Single	Secondary	Guan	<5	Below GH500.00	No	No	No	No	Yes	No	Yes	Yes	No	No	Yes	Yes	Yes				Yes		No		1	Poor Knowledge	5	Good Attitude	0	Poor Practice
15	Unemployes	26	South Tongu	Christianity	Single	No formal education	Ewe	<5	Below GH500.00	No	No	No	No	Yes	Yes	Yes	Yes	Yes	Yes	Yes	Yes	Yes						No		2	Poor Knowledge	7	Good Attitude	0	Poor Practice
16	Civil Servant	26	North Tongu	Christianity	Married/ Cohabiting	Tertiary	Ewe	<5	Above GH1000.00	Yes	Yes	Yes	Yes	Yes	Yes	Yes	Yes	No	Yes	Yes	Yes	Yes				No		No		6	Good Knowledge	6	Good Attitude	1	Good practice
17	Student	22	North Tongu	Christianity	Single	Tertiary	Ewe	5 to 10	Below GH500.00	Yes	Yes	Yes	Yes	Yes	Yes	Yes	Yes	No	No	Yes	Yes	Yes	Yes	Yes	Health facilty			No	Severity of symptoms	6	Good Knowledge	5	Good Attitude	3	Good practice
18	Civil Servant	33	South Tongu	Christianity	Married/ Cohabiting	Tertiary	Ewe	<5	GH500.00 – GH1000.00	No	No	No	No	Yes	No	Yes	Yes	No	No	Yes	Yes	Yes						No		1	Poor Knowledge	5	Good Attitude	0	Poor Practice
19	Unemployes	24	South Tongu	Christianity	Single	Basic Level	Ewe	10>	Below GH500.00	No	No	Yes	No	Yes	Yes	Yes	Yes	No	No	Yes	Yes	Yes						No		3	Poor Knowledge	5	Good Attitude	0	Poor Practice
20	Artisan	42	South Tongu	Christianity	Married/ Cohabiting	Basic Level	Ewe	5 to 10	GH500.00 – GH1000.00	Yes	Yes	Yes	Yes	Yes	Yes	Yes	Yes	No	No	Yes	Yes	Yes						No		6	Good Knowledge	5	Good Attitude	0	Poor Practice
21	Artisan	37	North Tongu	Islam	Married/ Cohabiting	Basic Level	Guan	5 to 10	Below GH500.00	No	No	No	No	Yes	No	Yes	No	No	No	Yes	Yes	Yes						No		1	Poor Knowledge	4	Poor Attitude	0	Poor Practice
22	Student	18	North Tongu	Christianity	Single	Secondary	Akan	<5	Below GH500.00	No	Yes	No	No	Yes	No	Yes	Yes	No	No	Yes	Yes	Yes				Yes		No		2	Poor Knowledge	5	Good Attitude	0	Poor Practice
23	Student	18	North Tongu	Christianity	Single	Secondary	Ewe	<5	Below GH500.00	No	Yes	No	No	Yes	No	Yes	Yes	No	No	Yes	Yes	Yes						No		2	Poor Knowledge	5	Good Attitude	0	Poor Practice
24	Civil Servant	34	South Tongu	Christianity	Married/ Cohabiting	Basic Level	Ewe	<5	GH500.00 – GH1000.00	No	No	No	No	No	No	No	No	Yes	Yes	Yes	Yes	Yes						No		0	Poor Knowledge	5	Good Attitude	0	Poor Practice
25	Artisan	30	South Tongu	Christianity	Single	Basic Level	Ewe	<5	Below GH500.00	Yes	Yes	No	No	Yes	Yes	Yes	Yes	No	Yes	Yes	Yes	Yes						No		4	Good Knowledge	6	Good Attitude	0	Poor Practice
26	Unemployes	20	South Tongu	Christianity	Married/ Cohabiting	Basic Level	Ewe	5 to 10	Above GH1000.00	Yes	Yes	Yes	No	No	Yes	Yes	Yes	No	Yes	Yes	Yes	Yes						No		4	Good Knowledge	6	Good Attitude	0	Poor Practice
27	Artisan	37	South Tongu	Christianity	Married/ Cohabiting	Basic Level	Ewe	<5	Below GH500.00	No	No	No	No	Yes	Yes	Yes	Yes	No	Yes	Yes	Yes	Yes						No		2	Poor Knowledge	6	Good Attitude	0	Poor Practice
28	Artisan	54	North Tongu	Christianity	Divorced/ Separated	No formal education	Ewe	5 to 10	Below GH500.00	No	No	No	No	Yes	No	Yes	Yes	No	No	Yes	Yes	Yes						No		1	Poor Knowledge	5	Good Attitude	0	Poor Practice
29	Unemployes	24	North Tongu	Christianity	Single	Secondary	Ewe	5 to 10	Below GH500.00	No	No	No	No	Yes	No	Yes	Yes	No	No	Yes	Yes	Yes						No		1	Poor Knowledge	5	Good Attitude	0	Poor Practice
30	Civil Servant	31	North Tongu	Christianity	Married/ Cohabiting	Tertiary	Ewe	<5	Above GH1000.00	Yes	No	Yes	Yes	Yes	Yes	Yes	Yes	No	Yes	Yes	Yes	Yes				No		No		5	Good Knowledge	6	Good Attitude	1	Good practice
31	Student	20	North Tongu	Christianity	Single	Secondary	Ewe	5 to 10	Below GH500.00	No	No	No	No	Yes	No	Yes	Yes	No	No	Yes	Yes	Yes						No		1	Poor Knowledge	5	Good Attitude	0	Poor Practice
32	Artisan	27	North Tongu	Christianity	Married/ Cohabiting	Basic Level	Ewe	<5	Below GH500.00	No	No	No	No	Yes	No	Yes	Yes	No	No	Yes	Yes	Yes						No		1	Poor Knowledge	5	Good Attitude	0	Poor Practice
33	Artisan	61	South Tongu	Christianity	Married/ Cohabiting	Basic Level	Ewe	5 to 10	GH500.00 – GH1000.00	No	No	No	No	Yes	No	No	Yes	No	No	Yes	Yes	Yes						No		1	Poor Knowledge	4	Poor Attitude	0	Poor Practice
34	Artisan	54	South Tongu	Christianity	Divorced/ Separated	No formal education	Ewe	<5	GH500.00 – GH1000.00	No	Yes	No	No	No	Yes	No	No	No	Yes	Yes	No	Yes				No		No		2	Poor Knowledge	3	Poor Attitude	1	Good practice
35	Artisan	32	South Tongu	Christianity	Married/ Cohabiting	Secondary	Ewe	5 to 10	Below GH500.00	Yes	Yes	Yes	No	No	Yes	No	Yes	No	Yes	Yes	Yes	Yes						No		4	Good Knowledge	5	Good Attitude	0	Poor Practice
36	Unemployes	34	South Tongu	Christianity	Married/ Cohabiting	Secondary	Ewe	5 to 10	Below GH500.00	No	No	No	No	No	No	No	Yes	No	Yes	Yes	Yes	Yes						No		0	Poor Knowledge	5	Good Attitude	0	Poor Practice
37	Unemployes	40	North Tongu	Christianity	Single	Secondary	Ewe	5 to 10	Below GH500.00	No	No	No	No	Yes	No	Yes	Yes	No	No	Yes	Yes	Yes				Yes		No		1	Poor Knowledge	5	Good Attitude	0	Poor Practice
38	Student	18	North Tongu	Christianity	Single	Basic Level	Ewe	<5	Below GH500.00	No	No	No	No	Yes	No	Yes	Yes	No	No	Yes	Yes	Yes						No		1	Poor Knowledge	5	Good Attitude	0	Poor Practice
39	Artisan	26	North Tongu	Christianity	Married/ Cohabiting	Secondary	Ewe	<5	Below GH500.00	Yes	Yes	No	No	Yes	No	No	Yes	No	No	Yes	No	Yes						No		3	Poor Knowledge	3	Poor Attitude	0	Poor Practice
40	Unemployes	23	North Tongu	Christianity	Married/ Cohabiting	Secondary	Ewe	<5	Below GH500.00	No	No	Yes	Yes	Yes	Yes	Yes	Yes	No	Yes	Yes	Yes	Yes	Yes	Yes	Pharmacy/drugstore			No	Severity of symptoms	4	Good Knowledge	6	Good Attitude	2	Good practice
41	Civil Servant	31	North Tongu	Christianity	Divorced/ Separated	Basic Level	Ewe	<5	Below GH500.00	No	No	No	No	Yes	No	Yes	No	No	Yes	Yes	Yes	Yes						No		1	Poor Knowledge	5	Good Attitude	0	Poor Practice
42	Student	22	North Tongu	Islam	Single	Tertiary	Guan	5 to 10	Below GH500.00	Yes	Yes	Yes	No	Yes	Yes	Yes	Yes	No	Yes	Yes	Yes	Yes						No		5	Good Knowledge	6	Good Attitude	0	Poor Practice
43	Artisan	34	North Tongu	Christianity	Married/ Cohabiting	Basic Level	Ewe	5 to 10	Below GH500.00	No	No	No	No	Yes	No	Yes	Yes	No	Yes	Yes	Yes	Yes				Yes		No		1	Poor Knowledge	6	Good Attitude	0	Poor Practice
44	Civil Servant	29	North Tongu	Christianity	Single	Secondary	Akan	<5	Below GH500.00	Yes	Yes	No	Yes	Yes	Yes	Yes	Yes	No	No	Yes	Yes	Yes				No		No		5	Good Knowledge	5	Good Attitude	1	Good practice
45	Student	18	North Tongu	Christianity	Single	Basic Level	Ewe	5 to 10	Below GH500.00	No	No	No	No	Yes	No	No	Yes	No	No	Yes	Yes	Yes						No		1	Poor Knowledge	4	Poor Attitude	0	Poor Practice
46	Unemployes	25	North Tongu	Christianity	Single	Tertiary	Ewe	5 to 10	GH500.00 – GH1000.00	No	No	Yes	No	Yes	Yes	Yes	Yes	No	Yes	Yes	Yes	Yes						No		3	Poor Knowledge	6	Good Attitude	0	Poor Practice
47	Artisan	26	North Tongu	Christianity	Single	Basic Level	Ewe	5 to 10	Below GH500.00	Yes	Yes	No	No	Yes	No	No	Yes	No	No	Yes	Yes	Yes						No		3	Poor Knowledge	4	Poor Attitude	0	Poor Practice
48	Artisan	44	North Tongu	Christianity	Married/ Cohabiting	Basic Level	Ewe	5 to 10	Below GH500.00	No	No	Yes	No	Yes	No	Yes	Yes	No	No	Yes	Yes	Yes						No		2	Poor Knowledge	5	Good Attitude	0	Poor Practice
49	Student	21	North Tongu	Christianity	Single	Secondary	Ewe	5 to 10	Below GH500.00	Yes	Yes	No	No	Yes	No	No	Yes	No	No	Yes	Yes	Yes						No		3	Poor Knowledge	4	Poor Attitude	0	Poor Practice
50	Artisan	66	North Tongu	Traditional	Divorced/ Separated	No formal education	Ewe	5 to 10	Below GH500.00	No	No	Yes	No	Yes	Yes	Yes	Yes	No	No	Yes	Yes	Yes				Yes		No		3	Poor Knowledge	5	Good Attitude	0	Poor Practice
51	Artisan	20	North Tongu	Christianity	Single	Basic Level	Ewe	<5	Below GH500.00	Yes	Yes	No	No	Yes	No	Yes	Yes	No	No	Yes	Yes	Yes						No		3	Poor Knowledge	5	Good Attitude	0	Poor Practice
52	Civil Servant	23	North Tongu	Christianity	Single	Secondary	Ewe	5 to 10	Below GH500.00	Yes	Yes	No	No	Yes	No	Yes	Yes	No	No	Yes	Yes	Yes				Yes		No		3	Poor Knowledge	5	Good Attitude	0	Poor Practice
53	Unemployes	31	North Tongu	Islam	Married/ Cohabiting	Basic Level	Guan	<5	Below GH500.00	Yes	Yes	No	No	Yes	No	No	Yes	No	No	Yes	Yes	Yes				Yes		No		3	Poor Knowledge	4	Poor Attitude	0	Poor Practice
54	Artisan	23	North Tongu	Christianity	Single	Secondary	Ewe	5 to 10	Below GH500.00	Yes	Yes	Yes	Yes	Yes	No	Yes	Yes	No	No	Yes	Yes	Yes						No		5	Good Knowledge	5	Good Attitude	0	Poor Practice
55	Unemployes	27	North Tongu	Christianity	Married/ Cohabiting	Basic Level	Ewe	<5	Below GH500.00	No	Yes	Yes	No	Yes	Yes	Yes	Yes	No	No	Yes	Yes	Yes				Yes		No		4	Good Knowledge	5	Good Attitude	0	Poor Practice
56	Unemployes	23	North Tongu	Christianity	Single	Secondary	Ewe	<5	Below GH500.00	Yes	Yes	Yes	No	Yes	No	Yes	Yes	No	No	Yes	Yes	Yes						No		4	Good Knowledge	5	Good Attitude	0	Poor Practice
57	Artisan	29	North Tongu	Christianity	Married/ Cohabiting	Basic Level	Ewe	<5	Below GH500.00	No	No	No	Yes	Yes	Yes	Yes	Yes	No	No	Yes	Yes	Yes				No		No		3	Poor Knowledge	5	Good Attitude	1	Good practice
58	Student	19	North Tongu	Islam	Single	Secondary	Ewe	<5	Below GH500.00	Yes	Yes	Yes	No	Yes	No	Yes	Yes	No	No	Yes	Yes	Yes						No		4	Good Knowledge	5	Good Attitude	0	Poor Practice
59	Student	22	North Tongu	Christianity	Single	Secondary	Ewe	5 to 10	Below GH500.00	Yes	Yes	Yes	Yes	Yes	Yes	Yes	Yes	No	No	Yes	Yes	Yes	Yes	Yes	Pharmacy/drugstore	No		No	Severity of symptoms	6	Good Knowledge	5	Good Attitude	3	Good practice
60	Artisan	25	North Tongu	Islam	Married/ Cohabiting	Basic Level	Guan	5 to 10	Below GH500.00	Yes	Yes	No	No	Yes	No	No	Yes	No	No	Yes	Yes	Yes						No		3	Poor Knowledge	4	Poor Attitude	0	Poor Practice
61	Civil Servant	30	North Tongu	Christianity	Married/ Cohabiting	Tertiary	Ewe	<5	Above GH1000.00	Yes	Yes	Yes	No	Yes	Yes	Yes	Yes	No	No	Yes	Yes	Yes				No		No		5	Good Knowledge	5	Good Attitude	1	Good practice
62	Artisan	32	North Tongu	Islam	Married/ Cohabiting	Secondary	Guan	<5	GH500.00 – GH1000.00	Yes	Yes	No	No	Yes	No	Yes	Yes	No	No	Yes	Yes	Yes				Yes		No		3	Poor Knowledge	5	Good Attitude	0	Poor Practice
63	Artisan	18	North Tongu	Christianity	Single	Basic Level	Ewe	5 to 10	Below GH500.00	Yes	No	No	No	Yes	No	No	Yes	No	No	Yes	Yes	Yes						No		2	Poor Knowledge	4	Poor Attitude	0	Poor Practice
64	Unemployes	24	North Tongu	Christianity	Single	Secondary	Ewe	<5	Below GH500.00	No	No	No	No	Yes	No	Yes	Yes	No	Yes	Yes	Yes	Yes						No		1	Poor Knowledge	6	Good Attitude	0	Poor Practice
65	Artisan	30	North Tongu	Christianity	Single	Secondary	Ewe	<5	GH500.00 – GH1000.00	Yes	Yes	Yes	Yes	Yes	Yes	Yes	Yes	No	No	Yes	Yes	Yes						No		6	Good Knowledge	5	Good Attitude	0	Poor Practice
66	Student	18	North Tongu	Christianity	Single	Secondary	Guan	5 to 10	Below GH500.00	No	No	No	No	Yes	No	Yes	Yes	No	Yes	Yes	Yes	Yes						No		1	Poor Knowledge	6	Good Attitude	0	Poor Practice
67	Student	18	North Tongu	Islam	Single	Secondary	Guan	5 to 10	Below GH500.00	No	No	No	No	Yes	No	No	Yes	No	No	Yes	Yes	Yes						No		1	Poor Knowledge	4	Poor Attitude	0	Poor Practice
68	Unemployes	34	North Tongu	Christianity	Divorced/ Separated	Secondary	Ewe	<5	Below GH500.00	Yes	Yes	Yes	No	Yes	Yes	Yes	Yes	No	No	Yes	Yes	Yes				Yes		No		5	Good Knowledge	5	Good Attitude	0	Poor Practice
69	Artisan	22	North Tongu	Islam	Married/ Cohabiting	Basic Level	Guan	<5	Below GH500.00	No	No	No	No	Yes	No	Yes	Yes	No	No	Yes	Yes	Yes				No		No		1	Poor Knowledge	5	Good Attitude	1	Good practice
70	Artisan	40	North Tongu	Christianity	Married/ Cohabiting	Basic Level	Ewe	5 to 10	Below GH500.00	No	No	Yes	No	Yes	No	Yes	Yes	No	No	Yes	Yes	Yes				Yes		No		2	Poor Knowledge	5	Good Attitude	0	Poor Practice
71	Student	23	North Tongu	Christianity	Single	Tertiary	Ewe	5 to 10	Below GH500.00	Yes	Yes	Yes	No	Yes	No	Yes	Yes	No	No	Yes	Yes	Yes				No		No		4	Good Knowledge	5	Good Attitude	1	Good practice
72	Artisan	47	North Tongu	Christianity	Divorced/ Separated	Basic Level	Ewe	5 to 10	Below GH500.00	No	No	Yes	No	Yes	No	No	Yes	No	Yes	Yes	Yes	Yes						No		2	Poor Knowledge	5	Good Attitude	0	Poor Practice
73	Civil Servant	36	North Tongu	Christianity	Married/ Cohabiting	Tertiary	Ewe	<5	Above GH1000.00	Yes	Yes	Yes	No	Yes	Yes	Yes	Yes	No	No	Yes	Yes	Yes				Yes		No		5	Good Knowledge	5	Good Attitude	0	Poor Practice
74	Artisan	23	North Tongu	Christianity	Single	Secondary	Ewe	5 to 10	Below GH500.00	Yes	Yes	Yes	Yes	Yes	No	Yes	Yes	No	No	Yes	Yes	No						No		5	Good Knowledge	4	Poor Attitude	0	Poor Practice
75	Artisan	21	North Tongu	Christianity	Single	Secondary	Ewe	5 to 10	Below GH500.00	Yes	Yes	Yes	Yes	Yes	Yes	Yes	Yes	No	Yes	Yes	Yes	Yes	Yes	Yes	Health facilty			No	Severity of symptoms	6	Good Knowledge	6	Good Attitude	3	Good practice
76	Student	18	North Tongu	Christianity	Single	Secondary	Ewe	5 to 10	Below GH500.00	No	No	No	No	Yes	No	No	Yes	No	No	Yes	Yes	Yes						No		1	Poor Knowledge	4	Poor Attitude	0	Poor Practice
77	Unemployes	27	North Tongu	Christianity	Married/ Cohabiting	Basic Level	Ewe	<5	Below GH500.00	No	No	No	No	Yes	No	Yes	Yes	No	Yes	Yes	Yes	Yes						No		1	Poor Knowledge	6	Good Attitude	0	Poor Practice
78	Student	25	North Tongu	Christianity	Single	Tertiary	Ewe	<5	Below GH500.00	Yes	Yes	Yes	Yes	Yes	No	No	Yes	No	No	Yes	Yes	Yes						No		5	Good Knowledge	4	Poor Attitude	0	Poor Practice
79	Artisan	30	North Tongu	Christianity	Married/ Cohabiting	Secondary	Ewe	5 to 10	Below GH500.00	Yes	Yes	Yes	No	Yes	Yes	Yes	Yes	No	No	Yes	Yes	Yes				Yes		No		5	Good Knowledge	5	Good Attitude	0	Poor Practice
80	Artisan	23	North Tongu	Christianity	Married/ Cohabiting	Secondary	Ewe	<5	Below GH500.00	No	No	No	No	Yes	No	Yes	Yes	No	No	Yes	Yes	Yes				Yes		No		1	Poor Knowledge	5	Good Attitude	0	Poor Practice
81	Student	18	North Tongu	Christianity	Single	Secondary	Ewe	<5	GH500.00 – GH1000.00	Yes	Yes	No	No	Yes	No	Yes	Yes	No	No	Yes	Yes	Yes						No		3	Poor Knowledge	5	Good Attitude	0	Poor Practice
82	Civil Servant	32	North Tongu	Christianity	Married/ Cohabiting	Tertiary	Ewe	<5	Above GH1000.00	Yes	Yes	Yes	No	Yes	Yes	Yes	Yes	No	No	Yes	Yes	Yes						No		5	Good Knowledge	5	Good Attitude	0	Poor Practice
83	Artisan	25	North Tongu	Islam	Married/ Cohabiting	Basic Level	Guan	5 to 10	Below GH500.00	Yes	Yes	No	No	Yes	No	Yes	Yes	No	No	Yes	Yes	Yes						No		3	Poor Knowledge	5	Good Attitude	0	Poor Practice
84	Artisan	22	North Tongu	Christianity	Single	Secondary	Ewe	<5	Below GH500.00	Yes	Yes	No	No	Yes	No	Yes	Yes	No	No	Yes	Yes	Yes						No		3	Poor Knowledge	5	Good Attitude	0	Poor Practice
85	Artisan	39	North Tongu	Christianity	Married/ Cohabiting	Basic Level	Ewe	5 to 10	Below GH500.00	Yes	Yes	Yes	No	Yes	Yes	Yes	Yes	No	No	Yes	Yes	Yes	Yes	Yes	Health facilty	Yes		No	Severity of symptoms	5	Good Knowledge	5	Good Attitude	3	Good practice
86	Student	19	North Tongu	Christianity	Single	Secondary	Ewe	5 to 10	Below GH500.00	No	Yes	No	No	Yes	No	No	Yes	No	No	Yes	Yes	Yes						No		2	Poor Knowledge	4	Poor Attitude	0	Poor Practice
87	Artisan	36	North Tongu	Christianity	Married/ Cohabiting	Basic Level	Ewe	<5	Below GH500.00	Yes	Yes	Yes	Yes	Yes	No	No	Yes	No	No	Yes	Yes	Yes						No		5	Good Knowledge	4	Poor Attitude	0	Poor Practice
88	Artisan	45	South Tongu	Christianity	Single	Basic Level	Ewe	5 to 10	GH500.00 – GH1000.00	No	No	No	No	No	No	No	Yes	No	No	Yes	No	Yes						No		0	Poor Knowledge	3	Poor Attitude	0	Poor Practice
89	Unemployes	36	South Tongu	Christianity	Single	Secondary	Ewe	5 to 10	Below GH500.00	Yes	Yes	Yes	No	No	Yes	No	Yes	No	Yes	Yes	Yes	Yes						No		4	Good Knowledge	5	Good Attitude	0	Poor Practice
90	Artisan	18	North Tongu	Christianity	Single	Basic Level	Ewe	5 to 10	Below GH500.00	No	No	Yes	No	Yes	No	Yes	Yes	No	No	Yes	Yes	Yes						No		2	Poor Knowledge	5	Good Attitude	0	Poor Practice
91	Unemployes	50	South Tongu	Christianity	Divorced/ Separated	Basic Level	Ewe	<5	Above GH1000.00	No	No	No	No	No	No	No	Yes	No	No	Yes	Yes	Yes						No		0	Poor Knowledge	4	Poor Attitude	0	Poor Practice
92	Artisan	62	South Tongu	Christianity	Divorced/ Separated	No formal education	Ewe	5 to 10	Above GH1000.00	Yes	Yes	Yes	No	No	Yes	Yes	No	No	No	Yes	No	Yes				No		No		4	Good Knowledge	3	Poor Attitude	1	Good practice
93	Artisan	30	South Tongu	Christianity	Married/ Cohabiting	Secondary	Ewe	5 to 10	Below GH500.00	Yes	Yes	Yes	Yes	Yes	Yes	Yes	Yes	No	No	Yes	No	Yes						No		6	Good Knowledge	4	Poor Attitude	0	Poor Practice
94	Unemployes	27	North Tongu	Christianity	Married/ Cohabiting	Secondary	Ewe	5 to 10	Below GH500.00	Yes	Yes	Yes	No	Yes	No	Yes	Yes	No	No	Yes	Yes	Yes				Yes		No		4	Good Knowledge	5	Good Attitude	0	Poor Practice
95	Artisan	24	North Tongu	Christianity	Single	Secondary	Ewe	<5	Below GH500.00	Yes	Yes	No	No	Yes	No	Yes	Yes	No	No	Yes	Yes	Yes				No		No		3	Poor Knowledge	5	Good Attitude	1	Good practice
96	Student	18	North Tongu	Christianity	Single	Secondary	Ewe	5 to 10	Below GH500.00	No	No	Yes	Yes	Yes	No	Yes	Yes	No	Yes	Yes	Yes	Yes						No		3	Poor Knowledge	6	Good Attitude	0	Poor Practice
97	Artisan	22	North Tongu	Christianity	Single	Basic Level	Ewe	5 to 10	Below GH500.00	No	No	No	No	Yes	No	Yes	Yes	No	No	Yes	Yes	Yes						No		1	Poor Knowledge	5	Good Attitude	0	Poor Practice
98	Artisan	37	North Tongu	Christianity	Married/ Cohabiting	Basic Level	Ewe	5 to 10	Below GH500.00	Yes	Yes	Yes	Yes	Yes	Yes	Yes	Yes	No	No	Yes	No	Yes	Yes	Yes	Health facilty			No	Severity of symptoms	6	Good Knowledge	4	Poor Attitude	3	Good practice
99	Artisan	19	South Tongu	Christianity	Single	Basic Level	Ewe	5 to 10	Below GH500.00	No	No	Yes	No	Yes	No	Yes	No	Yes	Yes	Yes	Yes	Yes						No		2	Poor Knowledge	6	Good Attitude	0	Poor Practice
100	Artisan	28	South Tongu	Christianity	Married/ Cohabiting	Basic Level	Ewe	5 to 10	GH500.00 – GH1000.00	Yes	Yes	No	No	Yes	Yes	No	Yes	No	Yes	Yes	Yes	Yes						No		4	Good Knowledge	5	Good Attitude	0	Poor Practice
101	Civil Servant	38	South Tongu	Christianity	Married/ Cohabiting	Secondary	Ewe	5 to 10	GH500.00 – GH1000.00	No	No	No	No	No	Yes	No	Yes	No	Yes	Yes	Yes	Yes				No		No		1	Poor Knowledge	5	Good Attitude	1	Good practice
102	Artisan	51	South Tongu	Christianity	Married/ Cohabiting	No formal education	Ewe	5 to 10	Below GH500.00	No	No	No	No	No	No	No	No	Yes	Yes	Yes	No	Yes						No		0	Poor Knowledge	4	Poor Attitude	0	Poor Practice
103	Artisan	21	South Tongu	Christianity	Single	Secondary	Ewe	5 to 10	Below GH500.00	No	No	No	No	No	Yes	No	No	No	Yes	Yes	Yes	Yes						No		1	Poor Knowledge	4	Poor Attitude	0	Poor Practice
104	Unemployes	24	South Tongu	Christianity	Single	Basic Level	Ewe	<5	Below GH500.00	Yes	Yes	Yes	No	Yes	Yes	Yes	Yes	No	Yes	Yes	Yes	Yes						No		5	Good Knowledge	6	Good Attitude	0	Poor Practice
105	Unemployes	32	South Tongu	Christianity	Single	Basic Level	Ewe	<5	Below GH500.00	Yes	Yes	Yes	No	No	Yes	Yes	Yes	No	Yes	Yes	Yes	Yes						No		4	Good Knowledge	6	Good Attitude	0	Poor Practice
106	Artisan	21	South Tongu	Christianity	Married/ Cohabiting	Secondary	Ewe	5 to 10	GH500.00 – GH1000.00	No	Yes	No	No	No	Yes	Yes	Yes	No	No	Yes	Yes	Yes						No		2	Poor Knowledge	5	Good Attitude	0	Poor Practice
107	Artisan	22	South Tongu	Christianity	Single	Basic Level	Ewe	10>	Below GH500.00	Yes	Yes	Yes	No	Yes	Yes	Yes	Yes	No	No	Yes	Yes	Yes						No		5	Good Knowledge	5	Good Attitude	0	Poor Practice
108	Artisan	22	South Tongu	Christianity	Single	Secondary	Ewe	<5	Below GH500.00	Yes	Yes	Yes	Yes	Yes	Yes	Yes	Yes	No	No	Yes	Yes	Yes						No		6	Good Knowledge	5	Good Attitude	0	Poor Practice
109	Artisan	34	South Tongu	Christianity	Married/ Cohabiting	Basic Level	Ewe	5 to 10	GH500.00 – GH1000.00	Yes	Yes	Yes	No	Yes	Yes	Yes	Yes	No	No	Yes	Yes	Yes						No		5	Good Knowledge	5	Good Attitude	0	Poor Practice
110	Artisan	42	South Tongu	Christianity	Married/ Cohabiting	Basic Level	Ewe	<5	Above GH1000.00	No	No	No	No	No	No	No	Yes	No	Yes	Yes	Yes	Yes						No		0	Poor Knowledge	5	Good Attitude	0	Poor Practice
111	Artisan	34	South Tongu	Christianity	Married/ Cohabiting	Basic Level	Ewe	5 to 10	Below GH500.00	Yes	Yes	No	No	No	Yes	Yes	Yes	No	No	Yes	No	Yes						No		3	Poor Knowledge	4	Poor Attitude	0	Poor Practice
112	Student	26	North Tongu	Christianity	Single	Tertiary	Ewe	5 to 10	Below GH500.00	Yes	Yes	No	Yes	Yes	No	Yes	Yes	No	Yes	Yes	Yes	Yes						No		4	Good Knowledge	6	Good Attitude	0	Poor Practice
113	Student	32	North Tongu	Christianity	Married/ Cohabiting	Tertiary	Ewe	<5	Below GH500.00	No	No	No	No	Yes	No	Yes	Yes	No	Yes	Yes	Yes	Yes						No		1	Poor Knowledge	6	Good Attitude	0	Poor Practice
114	Student	20	North Tongu	Christianity	Single	Secondary	Ewe	5 to 10	Below GH500.00	Yes	Yes	No	No	Yes	No	Yes	Yes	No	Yes	Yes	Yes	Yes						No		3	Poor Knowledge	6	Good Attitude	0	Poor Practice
115	Unemployes	28	North Tongu	Christianity	Married/ Cohabiting	Tertiary	Ewe	5 to 10	Below GH500.00	Yes	Yes	No	No	Yes	No	No	Yes	No	No	Yes	Yes	Yes						No		3	Poor Knowledge	4	Poor Attitude	0	Poor Practice
116	Artisan	23	North Tongu	Christianity	Single	Basic Level	Ewe	<5	Below GH500.00	No	No	Yes	No	Yes	No	Yes	Yes	No	Yes	Yes	Yes	Yes						No		2	Poor Knowledge	6	Good Attitude	0	Poor Practice
117	Unemployes	32	North Tongu	Christianity	Married/ Cohabiting	Secondary	Ewe	5 to 10	Below GH500.00	Yes	Yes	Yes	No	Yes	No	Yes	Yes	No	No	Yes	Yes	Yes						No		4	Good Knowledge	5	Good Attitude	0	Poor Practice
118	Civil Servant	27	North Tongu	Christianity	Married/ Cohabiting	Tertiary	Ewe	<5	Above GH1000.00	Yes	Yes	Yes	Yes	Yes	No	Yes	Yes	No	No	Yes	Yes	Yes				Yes		No		5	Good Knowledge	5	Good Attitude	0	Poor Practice
119	Civil Servant	22	North Tongu	Christianity	Single	Secondary	Ewe	5 to 10	GH500.00 – GH1000.00	Yes	Yes	No	No	Yes	No	Yes	Yes	No	Yes	Yes	Yes	Yes						No		3	Poor Knowledge	6	Good Attitude	0	Poor Practice
120	Student	18	North Tongu	Islam	Single	Secondary	Guan	5 to 10	Below GH500.00	No	No	No	No	Yes	No	Yes	Yes	No	Yes	Yes	Yes	Yes						No		1	Poor Knowledge	6	Good Attitude	0	Poor Practice
121	Unemployes	20	North Tongu	Christianity	Single	Basic Level	Ewe	5 to 10	Below GH500.00	Yes	Yes	Yes	No	Yes	No	No	Yes	No	No	Yes	Yes	Yes				No		No		4	Good Knowledge	4	Poor Attitude	1	Good practice
122	Unemployes	23	South Tongu	Christianity	Married/ Cohabiting	Secondary	Ewe	<5	Below GH500.00	Yes	Yes	Yes	Yes	Yes	Yes	Yes	Yes	No	No	Yes	Yes	Yes					Yes	Yes		6	Good Knowledge	5	Good Attitude	2	Good practice
123	Unemployes	29	South Tongu	Christianity	Single	Basic Level	Ewe	<5	Below GH500.00	Yes	Yes	No	No	Yes	No	Yes	Yes	No	No	Yes	Yes	Yes					Yes	Yes		3	Poor Knowledge	5	Good Attitude	2	Good practice
124	Artisan	21	South Tongu	Christianity	Single	Basic Level	Ewe	<5	Below GH500.00	Yes	Yes	Yes	Yes	Yes	Yes	Yes	Yes	No	No	Yes	Yes	Yes	Yes	Yes	Health facilty		Yes	Yes	Health worker advice	6	Good Knowledge	5	Good Attitude	6	Good practice
125	Artisan	20	South Tongu	Christianity	Single	Secondary	Ewe	5 to 10	GH500.00 – GH1000.00	No	No	No	No	No	No	No	Yes	No	No	Yes	Yes	No					Yes	Yes		0	Poor Knowledge	3	Poor Attitude	2	Good practice
126	Artisan	30	South Tongu	Traditional	Single	Basic Level	Ewe	<5	Below GH500.00	No	No	No	No	Yes	No	Yes	Yes	No	No	Yes	No	Yes						No		1	Poor Knowledge	4	Poor Attitude	0	Poor Practice
127	Unemployes	34	South Tongu	Christianity	Single	Basic Level	Ewe	<5	Below GH500.00	Yes	Yes	Yes	Yes	Yes	Yes	Yes	Yes	No	No	Yes	Yes	Yes					Yes	Yes		6	Good Knowledge	5	Good Attitude	2	Good practice
128	Artisan	49	South Tongu	Christianity	Married/ Cohabiting	Basic Level	Ewe	<5	Below GH500.00	Yes	Yes	Yes	No	Yes	Yes	No	Yes	No	No	Yes	Yes	Yes					Yes	Yes		5	Good Knowledge	4	Poor Attitude	2	Good practice
129	Artisan	19	South Tongu	Christianity	Married/ Cohabiting	Basic Level	Guan	<5	GH500.00 – GH1000.00	No	No	No	No	No	Yes	No	Yes	No	No	Yes	Yes	Yes						No		1	Poor Knowledge	4	Poor Attitude	0	Poor Practice
130	Artisan	46	North Tongu	Christianity	Married/ Cohabiting	Basic Level	Ewe	5 to 10	Below GH500.00	Yes	Yes	No	No	Yes	No	Yes	Yes	No	Yes	Yes	Yes	Yes						No		3	Poor Knowledge	6	Good Attitude	0	Poor Practice
131	Artisan	28	North Tongu	Christianity	Single	Secondary	Ewe	5 to 10	Below GH500.00	No	No	Yes	No	Yes	No	Yes	Yes	No	Yes	Yes	Yes	Yes						No		2	Poor Knowledge	6	Good Attitude	0	Poor Practice
132	Student	20	North Tongu	Christianity	Single	Secondary	Ewe	5 to 10	Below GH500.00	Yes	Yes	Yes	Yes	Yes	No	Yes	Yes	No	No	Yes	Yes	Yes				Yes		No		5	Good Knowledge	5	Good Attitude	0	Poor Practice
133	Artisan	33	North Tongu	Christianity	Married/ Cohabiting	Secondary	Ewe	5 to 10	GH500.00 – GH1000.00	Yes	Yes	No	No	Yes	No	Yes	Yes	No	Yes	Yes	Yes	Yes						No		3	Poor Knowledge	6	Good Attitude	0	Poor Practice
134	Artisan	24	North Tongu	Christianity	Single	Basic Level	Ewe	5 to 10	Below GH500.00	Yes	Yes	Yes	No	Yes	Yes	No	Yes	No	Yes	Yes	Yes	Yes	Yes	Yes	Health facilty		No	Yes	Severity of symptoms	5	Good Knowledge	5	Good Attitude	4	Good practice
135	Unemployes	25	North Tongu	Christianity	Single	No formal education	Ewe	5 to 10	Below GH500.00	Yes	No	No	No	Yes	No	No	Yes	No	No	Yes	Yes	Yes						No		2	Poor Knowledge	4	Poor Attitude	0	Poor Practice
136	Civil Servant	43	North Tongu	Christianity	Married/ Cohabiting	Secondary	Ewe	5 to 10	GH500.00 – GH1000.00	Yes	Yes	No	No	Yes	No	Yes	Yes	No	No	Yes	Yes	Yes				No		No		3	Poor Knowledge	5	Good Attitude	1	Good practice
137	Student	18	North Tongu	Islam	Single	Secondary	Guan	5 to 10	Below GH500.00	Yes	No	Yes	No	Yes	Yes	Yes	Yes	No	Yes	Yes	Yes	Yes				Yes		No		4	Good Knowledge	6	Good Attitude	0	Poor Practice
138	Unemployes	36	North Tongu	Christianity	Married/ Cohabiting	Basic Level	Ewe	<5	Below GH500.00	Yes	No	No	No	Yes	No	Yes	No	No	No	Yes	Yes	Yes				No		No		2	Poor Knowledge	4	Poor Attitude	1	Good practice
139	Artisan	24	North Tongu	Christianity	Single	Secondary	Ewe	5 to 10	GH500.00 – GH1000.00	Yes	No	Yes	No	Yes	Yes	Yes	Yes	No	Yes	Yes	Yes	Yes				Yes		No		4	Good Knowledge	6	Good Attitude	0	Poor Practice
140	Civil Servant	30	North Tongu	Christianity	Single	Secondary	Ewe	<5	GH500.00 – GH1000.00	Yes	No	Yes	No	Yes	Yes	Yes	Yes	No	Yes	Yes	Yes	Yes	Yes	Yes	Pharmacy/drugstore			No	Severity of symptoms	4	Good Knowledge	6	Good Attitude	2	Good practice
141	Civil Servant	32	North Tongu	Christianity	Single	Basic Level	Ewe	5 to 10	GH500.00 – GH1000.00	No	No	No	No	Yes	No	No	Yes	No	Yes	Yes	Yes	Yes						No		1	Poor Knowledge	5	Good Attitude	0	Poor Practice
142	Unemployes	19	South Tongu	Christianity	Single	Basic Level	Ewe	5 to 10	Below GH500.00	No	No	No	No	Yes	Yes	Yes	Yes	Yes	No	Yes	Yes	Yes						No		2	Poor Knowledge	6	Good Attitude	0	Poor Practice
143	Civil Servant	40	North Tongu	Christianity	Married/ Cohabiting	No formal education	Ewe	5 to 10	Below GH500.00	Yes	Yes	Yes	No	Yes	No	Yes	Yes	No	Yes	Yes	Yes	Yes						No		4	Good Knowledge	6	Good Attitude	0	Poor Practice
144	Student	21	North Tongu	Christianity	Single	Secondary	Ewe	5 to 10	Below GH500.00	Yes	No	No	No	Yes	No	Yes	Yes	No	No	Yes	Yes	Yes						No		2	Poor Knowledge	5	Good Attitude	0	Poor Practice
145	Artisan	25	North Tongu	Islam	Married/ Cohabiting	Basic Level	Ewe	5 to 10	GH500.00 – GH1000.00	Yes	Yes	No	No	Yes	No	Yes	Yes	No	No	Yes	Yes	Yes						No		3	Poor Knowledge	5	Good Attitude	0	Poor Practice
146	Student	20	South Tongu	Christianity	Single	Secondary	Ewe	5 to 10	Below GH500.00	Yes	Yes	Yes	No	Yes	Yes	Yes	Yes	No	Yes	Yes	Yes	Yes						No		5	Good Knowledge	6	Good Attitude	0	Poor Practice
147	Artisan	28	South Tongu	Christianity	Married/ Cohabiting	Basic Level	Ewe	<5	Below GH500.00	Yes	No	No	No	No	Yes	No	Yes	No	Yes	Yes	Yes	Yes						No		2	Poor Knowledge	5	Good Attitude	0	Poor Practice
148	Artisan	34	South Tongu	Christianity	Single	Secondary	Ewe	<5	Below GH500.00	No	No	No	No	No	No	No	No	No	Yes	Yes	Yes	Yes						No		0	Poor Knowledge	4	Poor Attitude	0	Poor Practice
149	Artisan	33	South Tongu	Christianity	Married/ Cohabiting	Basic Level	Ewe	5 to 10	Below GH500.00	Yes	Yes	No	No	No	No	No	Yes	No	Yes	Yes	Yes	Yes						No		2	Poor Knowledge	5	Good Attitude	0	Poor Practice
150	Artisan	30	North Tongu	Christianity	Married/ Cohabiting	Basic Level	Ewe	<5	Below GH500.00	No	No	No	No	Yes	No	Yes	Yes	No	No	Yes	Yes	Yes						No		1	Poor Knowledge	5	Good Attitude	0	Poor Practice
151	Civil Servant	37	North Tongu	Christianity	Married/ Cohabiting	Basic Level	Ewe	5 to 10	Below GH500.00	Yes	Yes	Yes	No	Yes	No	Yes	Yes	No	No	Yes	Yes	Yes						No		4	Good Knowledge	5	Good Attitude	0	Poor Practice
152	Unemployes	32	North Tongu	Christianity	Single	Basic Level	Akan	5 to 10	Below GH500.00	Yes	Yes	Yes	No	Yes	Yes	Yes	Yes	No	Yes	Yes	Yes	Yes	Yes	Yes	Health facilty		No	Yes	Severity of symptoms	5	Good Knowledge	6	Good Attitude	4	Good practice
153	Student	24	North Tongu	Christianity	Single	Tertiary	Ewe	5 to 10	Below GH500.00	No	No	No	No	Yes	No	Yes	Yes	No	No	Yes	Yes	Yes						No		1	Poor Knowledge	5	Good Attitude	0	Poor Practice
154	Artisan	45	South Tongu	Christianity	Divorced/ Separated	Basic Level	Ewe	<5	Below GH500.00	Yes	Yes	No	No	No	Yes	No	No	No	No	Yes	Yes	Yes						No		3	Poor Knowledge	3	Poor Attitude	0	Poor Practice
155	Artisan	25	South Tongu	Christianity	Single	Secondary	Ewe	<5	GH500.00 – GH1000.00	Yes	Yes	Yes	Yes	No	No	Yes	Yes	No	No	Yes	Yes	Yes					Yes	Yes		4	Good Knowledge	5	Good Attitude	2	Good practice
156	Student	23	South Tongu	Islam	Single	Secondary	Ewe	5 to 10	Below GH500.00	Yes	Yes	Yes	Yes	Yes	Yes	Yes	Yes	No	No	Yes	Yes	Yes						No		6	Good Knowledge	5	Good Attitude	0	Poor Practice
157	Unemployes	24	South Tongu	Christianity	Married/ Cohabiting	Secondary	Ewe	<5	GH500.00 – GH1000.00	Yes	Yes	Yes	Yes	Yes	Yes	Yes	Yes	No	No	Yes	Yes	Yes					Yes	Yes		6	Good Knowledge	5	Good Attitude	2	Good practice
158	Artisan	45	South Tongu	Christianity	Married/ Cohabiting	Secondary	Ewe	5 to 10	GH500.00 – GH1000.00	No	Yes	Yes	Yes	Yes	Yes	Yes	Yes	No	No	Yes	Yes	Yes					Yes	Yes		5	Good Knowledge	5	Good Attitude	2	Good practice
159	Artisan	55	South Tongu	Christianity	Divorced/ Separated	No formal education	Ewe	<5	GH500.00 – GH1000.00	Yes	Yes	No	No	No	Yes	No	Yes	No	No	Yes	Yes	Yes						No		3	Poor Knowledge	4	Poor Attitude	0	Poor Practice
160	Artisan	19	South Tongu	Christianity	Married/ Cohabiting	Basic Level	Ewe	<5	Below GH500.00	Yes	Yes	Yes	Yes	No	Yes	Yes	Yes	No	No	Yes	Yes	Yes						No		5	Good Knowledge	5	Good Attitude	0	Poor Practice
161	Artisan	37	South Tongu	Christianity	Divorced/ Separated	Basic Level	Ewe	<5	GH500.00 – GH1000.00	Yes	Yes	No	No	No	Yes	No	No	No	Yes	Yes	Yes	Yes		No		No		No		3	Poor Knowledge	4	Poor Attitude	2	Good practice
162	Artisan	42	South Tongu	Christianity	Married/ Cohabiting	Basic Level	Ewe	10>	GH500.00 – GH1000.00	No	Yes	No	No	Yes	Yes	Yes	Yes	No	Yes	Yes	No	Yes						No		3	Poor Knowledge	5	Good Attitude	0	Poor Practice
163	Artisan	38	South Tongu	Christianity	Single	Secondary	Ewe	<5	Above GH1000.00	No	No	Yes	No	Yes	Yes	Yes	Yes	No	Yes	Yes	Yes	Yes				No		No		3	Poor Knowledge	6	Good Attitude	1	Good practice
164	Artisan	30	South Tongu	Christianity	Single	Basic Level	Ewe	<5	Below GH500.00	No	No	No	No	No	No	No	Yes	No	Yes	Yes	No	Yes						No		0	Poor Knowledge	4	Poor Attitude	0	Poor Practice
165	Unemployes	29	South Tongu	Christianity	Single	Basic Level	Ewe	<5	Below GH500.00	No	No	No	No	No	No	No	No	No	Yes	Yes	No	Yes						No		0	Poor Knowledge	3	Poor Attitude	0	Poor Practice
166	Artisan	49	South Tongu	Christianity	Married/ Cohabiting	Secondary	Ewe	<5	Below GH500.00	Yes	Yes	Yes	Yes	No	Yes	No	Yes	No	Yes	Yes	Yes	Yes						No		5	Good Knowledge	5	Good Attitude	0	Poor Practice
167	Artisan	24	South Tongu	Christianity	Single	Secondary	Ewe	<5	GH500.00 – GH1000.00	Yes	No	Yes	Yes	Yes	Yes	Yes	Yes	No	No	Yes	Yes	Yes						No		5	Good Knowledge	5	Good Attitude	0	Poor Practice
168	Artisan	60	South Tongu	Christianity	Married/ Cohabiting	No formal education	Ewe	<5	Below GH500.00	Yes	Yes	Yes	No	No	Yes	Yes	Yes	No	No	Yes	No	No	Yes	Yes	Pharmacy/drugstore			No	Family or friend influence	4	Good Knowledge	3	Poor Attitude	3	Good practice
169	Artisan	31	South Tongu	Christianity	Married/ Cohabiting	Basic Level	Ewe	<5	Below GH500.00	Yes	Yes	Yes	No	No	Yes	No	Yes	No	No	Yes	No	Yes						No		4	Good Knowledge	3	Poor Attitude	0	Poor Practice
170	Unemployes	24	South Tongu	Christianity	Married/ Cohabiting	Secondary	Ewe	<5	Below GH500.00	No	No	No	No	No	No	No	Yes	No	No	Yes	Yes	Yes						No		0	Poor Knowledge	4	Poor Attitude	0	Poor Practice
171	Artisan	31	South Tongu	Christianity	Married/ Cohabiting	Basic Level	Ewe	<5	Below GH500.00	No	No	No	No	No	Yes	No	Yes	No	Yes	Yes	Yes	Yes						No		1	Poor Knowledge	5	Good Attitude	0	Poor Practice
172	Unemployes	26	South Tongu	Christianity	Married/ Cohabiting	Basic Level	Ewe	5 to 10	Below GH500.00	No	No	Yes	Yes	No	No	Yes	Yes	No	No	Yes	No	Yes						No		2	Poor Knowledge	4	Poor Attitude	0	Poor Practice
173	Unemployes	23	South Tongu	Christianity	Married/ Cohabiting	Secondary	Ewe	<5	Below GH500.00	No	No	No	No	No	Yes	No	Yes	No	Yes	Yes	Yes	Yes						No		1	Poor Knowledge	5	Good Attitude	0	Poor Practice
174	Artisan	23	South Tongu	Christianity	Married/ Cohabiting	Basic Level	Ewe	<5	Below GH500.00	No	No	No	No	Yes	No	No	Yes	No	No	Yes	No	Yes					Yes	Yes		1	Poor Knowledge	3	Poor Attitude	2	Good practice
175	Artisan	39	South Tongu	Christianity	Married/ Cohabiting	Secondary	Ewe	5 to 10	Below GH500.00	Yes	Yes	Yes	Yes	No	Yes	Yes	Yes	No	No	Yes	Yes	Yes					Yes	Yes		5	Good Knowledge	5	Good Attitude	2	Good practice
176	Artisan	45	South Tongu	Christianity	Single	Basic Level	Ewe	<5	Below GH500.00	Yes	Yes	Yes	Yes	Yes	Yes	Yes	Yes	No	No	Yes	Yes	Yes					Yes	Yes		6	Good Knowledge	5	Good Attitude	2	Good practice
177	Artisan	37	South Tongu	Christianity	Married/ Cohabiting	Basic Level	Ewe	<5	Below GH500.00	Yes	Yes	Yes	No	No	Yes	Yes	Yes	No	No	Yes	Yes	Yes				No		No		4	Good Knowledge	5	Good Attitude	1	Good practice
178	Unemployes	29	South Tongu	Christianity	Single	Basic Level	Ewe	<5	Below GH500.00	No	No	No	No	No	No	No	Yes	No	No	Yes	Yes	Yes						No		0	Poor Knowledge	4	Poor Attitude	0	Poor Practice
179	Artisan	47	North Tongu	Christianity	Married/ Cohabiting	Basic Level	Ewe	5 to 10	Below GH500.00	Yes	Yes	No	No	Yes	No	No	Yes	No	No	Yes	Yes	Yes						No		3	Poor Knowledge	4	Poor Attitude	0	Poor Practice
180	Artisan	51	South Tongu	Christianity	Married/ Cohabiting	No formal education	Ewe	5 to 10	Below GH500.00	Yes	Yes	No	No	No	Yes	No	Yes	No	No	Yes	Yes	Yes						No		3	Poor Knowledge	4	Poor Attitude	0	Poor Practice
181	Artisan	41	South Tongu	Christianity	Married/ Cohabiting	Basic Level	Ewe	<5	Below GH500.00	Yes	No	No	No	No	No	No	Yes	No	No	Yes	Yes	Yes						No		1	Poor Knowledge	4	Poor Attitude	0	Poor Practice
182	Artisan	21	South Tongu	Christianity	Single	Basic Level	Ewe	<5	Below GH500.00	Yes	Yes	No	No	Yes	Yes	No	Yes	No	No	Yes	Yes	Yes						No		4	Good Knowledge	4	Poor Attitude	0	Poor Practice
183	Artisan	23	South Tongu	Christianity	Married/ Cohabiting	Secondary	Ewe	5 to 10	Below GH500.00	No	No	No	No	Yes	Yes	Yes	No	Yes	No	Yes	Yes	Yes						No		2	Poor Knowledge	5	Good Attitude	0	Poor Practice
184	Civil Servant	39	North Tongu	Christianity	Married/ Cohabiting	Tertiary	Ewe	5 to 10	Above GH1000.00	Yes	Yes	No	Yes	Yes	No	No	Yes	No	No	Yes	Yes	Yes				Yes		No		4	Good Knowledge	4	Poor Attitude	0	Poor Practice
185	Student	22	North Tongu	Christianity	Single	Secondary	Ewe	5 to 10	Below GH500.00	No	No	Yes	No	Yes	No	Yes	Yes	No	No	Yes	Yes	Yes				Yes		No		2	Poor Knowledge	5	Good Attitude	0	Poor Practice
186	Artisan	42	North Tongu	Christianity	Married/ Cohabiting	Basic Level	Ewe	5 to 10	Below GH500.00	Yes	Yes	Yes	No	Yes	Yes	Yes	Yes	No	No	Yes	Yes	Yes	Yes	Yes	Pharmacy/drugstore			No	Severity of symptoms	5	Good Knowledge	5	Good Attitude	2	Good practice
187	Artisan	30	North Tongu	Christianity	Married/ Cohabiting	Basic Level	Ewe	5 to 10	Below GH500.00	Yes	Yes	Yes	No	Yes	Yes	Yes	Yes	No	No	Yes	Yes	Yes						No		5	Good Knowledge	5	Good Attitude	0	Poor Practice
188	Student	24	North Tongu	Christianity	Single	Tertiary	Ewe	<5	Below GH500.00	Yes	Yes	Yes	No	Yes	Yes	No	Yes	No	Yes	Yes	Yes	Yes						No		5	Good Knowledge	5	Good Attitude	0	Poor Practice
189	Unemployes	21	North Tongu	Christianity	Single	Secondary	Ewe	5 to 10	Below GH500.00	Yes	Yes	Yes	Yes	Yes	Yes	No	Yes	No	No	Yes	Yes	Yes						No		6	Good Knowledge	4	Poor Attitude	0	Poor Practice
190	Artisan	53	North Tongu	Christianity	Married/ Cohabiting	No formal education	Ewe	5 to 10	Below GH500.00	Yes	Yes	Yes	No	Yes	No	Yes	Yes	No	Yes	Yes	Yes	Yes						No		4	Good Knowledge	6	Good Attitude	0	Poor Practice
191	Artisan	24	North Tongu	Christianity	Single	Secondary	Ewe	5 to 10	Below GH500.00	No	No	Yes	Yes	Yes	No	Yes	Yes	No	Yes	Yes	Yes	Yes				Yes		No		3	Poor Knowledge	6	Good Attitude	0	Poor Practice
192	Artisan	29	North Tongu	Christianity	Married/ Cohabiting	Secondary	Ewe	5 to 10	Below GH500.00	Yes	Yes	Yes	No	Yes	No	Yes	Yes	No	Yes	Yes	Yes	Yes						No		4	Good Knowledge	6	Good Attitude	0	Poor Practice
193	Civil Servant	27	North Tongu	Christianity	Single	Tertiary	Ewe	<5	Above GH1000.00	Yes	Yes	Yes	No	Yes	Yes	Yes	Yes	No	Yes	Yes	Yes	Yes						No		5	Good Knowledge	6	Good Attitude	0	Poor Practice
194	Student	18	North Tongu	Islam	Single	Secondary	Ewe	<5	Below GH500.00	Yes	No	No	No	Yes	Yes	Yes	Yes	No	Yes	Yes	Yes	Yes						No		3	Poor Knowledge	6	Good Attitude	0	Poor Practice
195	Unemployes	22	North Tongu	Christianity	Single	Secondary	Ewe	<5	Below GH500.00	Yes	No	No	No	Yes	Yes	Yes	Yes	No	Yes	Yes	Yes	Yes				Yes		No		3	Poor Knowledge	6	Good Attitude	0	Poor Practice
196	Artisan	26	North Tongu	Christianity	Married/ Cohabiting	Secondary	Ewe	<5	GH500.00 – GH1000.00	Yes	Yes	Yes	No	Yes	Yes	No	Yes	No	No	Yes	Yes	Yes						No		5	Good Knowledge	4	Poor Attitude	0	Poor Practice
197	Artisan	33	North Tongu	Christianity	Married/ Cohabiting	Basic Level	Ewe	<5	Below GH500.00	Yes	Yes	Yes	Yes	Yes	Yes	Yes	Yes	No	Yes	Yes	Yes	Yes						No		6	Good Knowledge	6	Good Attitude	0	Poor Practice
198	Student	20	North Tongu	Christianity	Single	Secondary	Ewe	<5	Below GH500.00	Yes	Yes	No	No	Yes	No	No	Yes	No	No	Yes	Yes	Yes						No		3	Poor Knowledge	4	Poor Attitude	0	Poor Practice
199	Unemployes	28	North Tongu	Christianity	Single	Secondary	Ewe	5 to 10	Below GH500.00	Yes	No	Yes	Yes	Yes	Yes	Yes	Yes	No	No	Yes	Yes	Yes						No		5	Good Knowledge	5	Good Attitude	0	Poor Practice
200	Unemployes	22	North Tongu	Christianity	Single	Secondary	Ewe	5 to 10	Below GH500.00	Yes	No	No	No	Yes	No	Yes	Yes	No	No	Yes	Yes	Yes						No		2	Poor Knowledge	5	Good Attitude	0	Poor Practice
201	Student	23	North Tongu	Christianity	Single	Tertiary	Akan	<5	Below GH500.00	Yes	No	Yes	Yes	No	Yes	Yes	Yes	No	Yes	Yes	Yes	Yes	Yes	Yes	Health facilty			No	Severity of symptoms	4	Good Knowledge	6	Good Attitude	3	Good practice
202	Unemployes	31	North Tongu	Christianity	Single	Basic Level	Ewe	<5	Below GH500.00	Yes	No	Yes	Yes	Yes	Yes	Yes	Yes	No	Yes	Yes	Yes	Yes						No		5	Good Knowledge	6	Good Attitude	0	Poor Practice
203	Artisan	38	North Tongu	Christianity	Married/ Cohabiting	No formal education	Ewe	<5	Below GH500.00	No	No	No	No	Yes	No	No	Yes	No	Yes	Yes	Yes	Yes						No		1	Poor Knowledge	5	Good Attitude	0	Poor Practice
204	Artisan	23	North Tongu	Christianity	Single	Basic Level	Ewe	5 to 10	Below GH500.00	Yes	Yes	Yes	No	Yes	No	Yes	Yes	No	No	Yes	Yes	Yes						No		4	Good Knowledge	5	Good Attitude	0	Poor Practice
205	Unemployes	45	North Tongu	Christianity	Single	Basic Level	Ewe	5 to 10	Below GH500.00	Yes	Yes	Yes	No	Yes	No	Yes	Yes	No	No	Yes	Yes	Yes				No		No		4	Good Knowledge	5	Good Attitude	1	Good practice
206	Artisan	33	North Tongu	Christianity	Married/ Cohabiting	Secondary	Ewe	5 to 10	Below GH500.00	Yes	Yes	Yes	No	Yes	No	Yes	Yes	No	No	Yes	Yes	Yes						No		4	Good Knowledge	5	Good Attitude	0	Poor Practice
207	Civil Servant	27	North Tongu	Christianity	Single	Secondary	Ewe	<5	GH500.00 – GH1000.00	Yes	Yes	No	No	Yes	No	Yes	Yes	No	No	Yes	Yes	Yes				No		No		3	Poor Knowledge	5	Good Attitude	1	Good practice
208	Student	20	North Tongu	Christianity	Single	Tertiary	Ewe	<5	Below GH500.00	No	No	Yes	Yes	Yes	Yes	Yes	Yes	No	No	Yes	Yes	Yes				No		No		4	Good Knowledge	5	Good Attitude	1	Good practice
209	Artisan	37	North Tongu	Christianity	Married/ Cohabiting	No formal education	Ewe	5 to 10	Below GH500.00	Yes	Yes	No	No	Yes	No	No	Yes	No	No	Yes	Yes	Yes				No		No		3	Poor Knowledge	4	Poor Attitude	1	Good practice
210	Unemployes	23	North Tongu	Christianity	Single	Basic Level	Ewe	<5	Below GH500.00	Yes	Yes	No	No	Yes	No	Yes	Yes	No	No	Yes	Yes	Yes						No		3	Poor Knowledge	5	Good Attitude	0	Poor Practice
211	Student	18	North Tongu	Christianity	Single	Secondary	Ewe	5 to 10	Below GH500.00	Yes	Yes	Yes	Yes	Yes	Yes	Yes	Yes	No	Yes	Yes	Yes	Yes	Yes	Yes	Pharmacy/drugstore		Yes	Yes	Severity of symptoms	6	Good Knowledge	6	Good Attitude	4	Good practice
212	Artisan	34	North Tongu	Christianity	Married/ Cohabiting	Basic Level	Ewe	<5	Below GH500.00	Yes	Yes	No	No	Yes	Yes	Yes	Yes	No	No	Yes	Yes	Yes	Yes	Yes	Health facilty			No	Severity of symptoms	4	Good Knowledge	5	Good Attitude	3	Good practice
213	Unemployes	29	North Tongu	Christianity	Single	Basic Level	Ewe	<5	Below GH500.00	Yes	Yes	No	No	Yes	No	No	Yes	No	Yes	Yes	Yes	Yes						No		3	Poor Knowledge	5	Good Attitude	0	Poor Practice
214	Civil Servant	42	North Tongu	Islam	Married/ Cohabiting	Tertiary	Guan	5 to 10	Below GH500.00	Yes	Yes	No	No	Yes	No	No	Yes	No	No	Yes	Yes	Yes						No		3	Poor Knowledge	4	Poor Attitude	0	Poor Practice
215	Artisan	19	North Tongu	Christianity	Single	Basic Level	Ewe	5 to 10	Below GH500.00	Yes	No	No	No	Yes	No	No	Yes	No	No	Yes	Yes	Yes						No		2	Poor Knowledge	4	Poor Attitude	0	Poor Practice
216	Student	18	North Tongu	Christianity	Single	Secondary	Ewe	<5	Below GH500.00	Yes	Yes	Yes	No	Yes	Yes	Yes	Yes	No	Yes	Yes	Yes	Yes						No		5	Good Knowledge	6	Good Attitude	0	Poor Practice
217	Artisan	40	North Tongu	Christianity	Married/ Cohabiting	Basic Level	Ewe	5 to 10	Below GH500.00	Yes	Yes	Yes	Yes	Yes	No	Yes	Yes	No	No	Yes	Yes	Yes						No		5	Good Knowledge	5	Good Attitude	0	Poor Practice
218	Artisan	25	North Tongu	Christianity	Married/ Cohabiting	Secondary	Ewe	5 to 10	Below GH500.00	No	No	Yes	No	Yes	Yes	Yes	Yes	No	No	Yes	Yes	Yes						No		3	Poor Knowledge	5	Good Attitude	0	Poor Practice
219	Artisan	29	South Tongu	Christianity	Single	Secondary	Ewe	<5	GH500.00 – GH1000.00	Yes	No	Yes	No	Yes	Yes	Yes	Yes	No	No	Yes	No	Yes						No		4	Good Knowledge	4	Poor Attitude	0	Poor Practice
220	Artisan	40	South Tongu	Christianity	Divorced/ Separated	Secondary	Ewe	5 to 10	GH500.00 – GH1000.00	No	No	Yes	Yes	Yes	No	Yes	No	Yes	No	Yes	Yes	Yes						No		3	Poor Knowledge	5	Good Attitude	0	Poor Practice
221	Artisan	25	South Tongu	Christianity	Single	Secondary	Ewe	<5	GH500.00 – GH1000.00	Yes	Yes	No	No	Yes	Yes	Yes	Yes	No	No	Yes	Yes	Yes						No		4	Good Knowledge	5	Good Attitude	0	Poor Practice
222	Artisan	30	South Tongu	Christianity	Married/ Cohabiting	Basic Level	Ewe	<5	GH500.00 – GH1000.00	Yes	Yes	No	No	Yes	Yes	Yes	Yes	No	No	Yes	No	Yes						No		4	Good Knowledge	4	Poor Attitude	0	Poor Practice
223	Student	19	South Tongu	Christianity	Single	Secondary	Ewe	<5	Above GH1000.00	Yes	Yes	Yes	Yes	Yes	Yes	Yes	Yes	No	Yes	Yes	Yes	Yes						No		6	Good Knowledge	6	Good Attitude	0	Poor Practice
224	Student	20	South Tongu	Christianity	Single	Secondary	Ewe	5 to 10	Below GH500.00	Yes	Yes	Yes	Yes	Yes	Yes	Yes	Yes	No	Yes	Yes	Yes	Yes						No		6	Good Knowledge	6	Good Attitude	0	Poor Practice
225	Artisan	49	South Tongu	Christianity	Married/ Cohabiting	Basic Level	Ewe	5 to 10	GH500.00 – GH1000.00	Yes	Yes	Yes	Yes	Yes	Yes	Yes	Yes	No	No	Yes	Yes	Yes						No		6	Good Knowledge	5	Good Attitude	0	Poor Practice
226	Artisan	33	South Tongu	Christianity	Married/ Cohabiting	Basic Level	Ewe	<5	GH500.00 – GH1000.00	No	No	No	No	No	No	No	No	Yes	No	No	No	Yes						No		0	Poor Knowledge	2	Poor Attitude	0	Poor Practice
227	Unemployes	26	North Tongu	Christianity	Single	Secondary	Ewe	<5	Below GH500.00	No	No	Yes	Yes	Yes	Yes	Yes	Yes	No	Yes	Yes	Yes	Yes						No		4	Good Knowledge	6	Good Attitude	0	Poor Practice
228	Artisan	29	North Tongu	Christianity	Single	Basic Level	Ewe	5 to 10	Below GH500.00	Yes	No	Yes	No	Yes	Yes	Yes	Yes	No	Yes	Yes	Yes	Yes						No		4	Good Knowledge	6	Good Attitude	0	Poor Practice
229	Student	21	North Tongu	Christianity	Single	Secondary	Ewe	<5	GH500.00 – GH1000.00	Yes	Yes	Yes	No	Yes	Yes	No	Yes	No	No	Yes	Yes	Yes						No		5	Good Knowledge	4	Poor Attitude	0	Poor Practice
230	Artisan	24	North Tongu	Christianity	Single	Basic Level	Ewe	<5	Below GH500.00	Yes	No	No	No	Yes	No	Yes	Yes	No	No	Yes	Yes	Yes						No		2	Poor Knowledge	5	Good Attitude	0	Poor Practice
231	Unemployes	21	North Tongu	Christianity	Single	Basic Level	Ewe	5 to 10	Below GH500.00	No	No	Yes	No	Yes	No	Yes	Yes	No	Yes	Yes	Yes	Yes				No		No		2	Poor Knowledge	6	Good Attitude	1	Good practice
232	Unemployes	23	North Tongu	Christianity	Single	Secondary	Ewe	<5	Below GH500.00	Yes	Yes	Yes	Yes	Yes	Yes	Yes	Yes	No	No	Yes	Yes	Yes	Yes	Yes	Pharmacy/drugstore			No	Severity of symptoms	6	Good Knowledge	5	Good Attitude	2	Good practice
233	Unemployes	25	North Tongu	Christianity	Married/ Cohabiting	Basic Level	Ewe	5 to 10	Below GH500.00	Yes	No	No	No	Yes	No	No	Yes	No	No	Yes	Yes	Yes						No		2	Poor Knowledge	4	Poor Attitude	0	Poor Practice
234	Civil Servant	31	North Tongu	Christianity	Single	Tertiary	Guan	5 to 10	GH500.00 – GH1000.00	Yes	Yes	Yes	No	Yes	No	No	Yes	No	No	Yes	Yes	Yes						No		4	Good Knowledge	4	Poor Attitude	0	Poor Practice
235	Student	23	North Tongu	Christianity	Single	Tertiary	Ewe	<5	Below GH500.00	Yes	Yes	Yes	Yes	Yes	Yes	Yes	Yes	No	No	Yes	Yes	Yes						No		6	Good Knowledge	5	Good Attitude	0	Poor Practice
236	Unemployes	27	North Tongu	Christianity	Married/ Cohabiting	Basic Level	Ewe	<5	Below GH500.00	Yes	Yes	No	No	Yes	No	Yes	Yes	No	No	Yes	Yes	Yes						No		3	Poor Knowledge	5	Good Attitude	0	Poor Practice
237	Unemployes	25	North Tongu	Christianity	Single	Secondary	Ewe	5 to 10	Below GH500.00	Yes	Yes	No	No	Yes	No	No	Yes	No	No	Yes	Yes	Yes						No		3	Poor Knowledge	4	Poor Attitude	0	Poor Practice
238	Artisan	36	North Tongu	Christianity	Single	No formal education	Ewe	5 to 10	Below GH500.00	Yes	Yes	Yes	No	Yes	No	Yes	Yes	No	No	Yes	Yes	Yes				Yes		No		4	Good Knowledge	5	Good Attitude	0	Poor Practice
239	Unemployes	22	North Tongu	Christianity	Single	Basic Level	Ewe	<5	Below GH500.00	Yes	Yes	No	No	Yes	No	Yes	Yes	No	No	Yes	Yes	Yes				Yes		No		3	Poor Knowledge	5	Good Attitude	0	Poor Practice
240	Unemployes	28	North Tongu	Christianity	Married/ Cohabiting	Secondary	Ewe	5 to 10	Below GH500.00	Yes	Yes	Yes	No	Yes	Yes	Yes	Yes	No	No	Yes	Yes	Yes						No		5	Good Knowledge	5	Good Attitude	0	Poor Practice
241	Unemployes	23	North Tongu	Christianity	Single	Basic Level	Ewe	5 to 10	Below GH500.00	Yes	Yes	Yes	No	Yes	Yes	No	Yes	No	Yes	Yes	Yes	Yes						No		5	Good Knowledge	5	Good Attitude	0	Poor Practice
242	Student	21	North Tongu	Christianity	Single	Tertiary	Ewe	5 to 10	GH500.00 – GH1000.00	Yes	Yes	Yes	Yes	Yes	Yes	Yes	Yes	No	Yes	Yes	Yes	Yes						No		6	Good Knowledge	6	Good Attitude	0	Poor Practice
243	Artisan	38	North Tongu	Christianity	Divorced/ Separated	Basic Level	Ewe	5 to 10	Below GH500.00	Yes	No	No	No	Yes	No	No	Yes	No	No	Yes	Yes	Yes						No		2	Poor Knowledge	4	Poor Attitude	0	Poor Practice
244	Artisan	22	North Tongu	Christianity	Single	Secondary	Ewe	5 to 10	Below GH500.00	No	No	Yes	Yes	Yes	Yes	Yes	Yes	No	No	Yes	Yes	Yes	Yes	Yes	Health facilty			No	Severity of symptoms	4	Good Knowledge	5	Good Attitude	3	Good practice
245	Student	21	North Tongu	Islam	Single	Secondary	Guan	5 to 10	Below GH500.00	Yes	Yes	No	No	Yes	No	Yes	Yes	No	Yes	Yes	Yes	Yes				Yes		No		3	Poor Knowledge	6	Good Attitude	0	Poor Practice
246	Unemployes	32	North Tongu	Christianity	Single	Basic Level	Ewe	5 to 10	Below GH500.00	Yes	Yes	Yes	Yes	Yes	Yes	Yes	Yes	No	Yes	Yes	Yes	Yes	Yes	Yes	Health facilty	No		No	Severity of symptoms	6	Good Knowledge	6	Good Attitude	4	Good practice
247	Unemployes	30	North Tongu	Christianity	Single	Secondary	Ewe	<5	Below GH500.00	Yes	No	No	No	Yes	No	No	Yes	No	No	Yes	Yes	Yes						No		2	Poor Knowledge	4	Poor Attitude	0	Poor Practice
248	Unemployes	21	North Tongu	Christianity	Single	Basic Level	Ewe	5 to 10	Below GH500.00	Yes	Yes	Yes	No	Yes	No	Yes	Yes	No	No	Yes	Yes	Yes						No		4	Good Knowledge	5	Good Attitude	0	Poor Practice
249	Student	18	North Tongu	Christianity	Single	Secondary	Ewe	5 to 10	Below GH500.00	Yes	Yes	Yes	No	Yes	No	Yes	Yes	No	Yes	Yes	Yes	Yes						No		4	Good Knowledge	6	Good Attitude	0	Poor Practice
250	Student	19	North Tongu	Christianity	Single	Secondary	Ewe	5 to 10	Below GH500.00	Yes	Yes	No	No	Yes	Yes	Yes	Yes	No	No	Yes	Yes	Yes						No		4	Good Knowledge	5	Good Attitude	0	Poor Practice
251	Student	19	North Tongu	Christianity	Single	Secondary	Ewe	<5	Below GH500.00	Yes	Yes	Yes	No	Yes	Yes	Yes	Yes	No	No	Yes	Yes	Yes						No		5	Good Knowledge	5	Good Attitude	0	Poor Practice
252	Artisan	40	North Tongu	Christianity	Married/ Cohabiting	Secondary	Ewe	5 to 10	Below GH500.00	Yes	Yes	No	No	Yes	No	Yes	Yes	No	No	Yes	Yes	Yes				No		No		3	Poor Knowledge	5	Good Attitude	1	Good practice
253	Civil Servant	25	North Tongu	Christianity	Married/ Cohabiting	Tertiary	Ewe	<5	GH500.00 – GH1000.00	Yes	Yes	Yes	No	Yes	Yes	Yes	Yes	No	No	Yes	Yes	Yes				No		No		5	Good Knowledge	5	Good Attitude	1	Good practice
254	Artisan	45	North Tongu	Christianity	Single	Secondary	Ewe	<5	Below GH500.00	Yes	Yes	No	No	Yes	No	Yes	Yes	No	No	Yes	Yes	Yes				No		No		3	Poor Knowledge	5	Good Attitude	1	Good practice
255	Artisan	36	North Tongu	Christianity	Married/ Cohabiting	Basic Level	Ewe	5 to 10	Below GH500.00	Yes	Yes	No	No	No	No	No	Yes	No	No	Yes	Yes	Yes				No		No		2	Poor Knowledge	4	Poor Attitude	1	Good practice
256	Artisan	40	North Tongu	Christianity	Married/ Cohabiting	Basic Level	Ewe	<5	Below GH500.00	Yes	Yes	Yes	No	Yes	No	Yes	Yes	No	No	Yes	Yes	Yes				No		No		4	Good Knowledge	5	Good Attitude	1	Good practice
257	Artisan	42	North Tongu	Christianity	Single	Basic Level	Ewe	<5	Below GH500.00	Yes	Yes	No	No	Yes	No	Yes	Yes	No	No	Yes	Yes	Yes				No		No		3	Poor Knowledge	5	Good Attitude	1	Good practice
258	Unemployes	52	North Tongu	Christianity	Married/ Cohabiting	Secondary	Ewe	<5	Below GH500.00	Yes	Yes	No	No	Yes	No	Yes	Yes	No	No	Yes	Yes	Yes				No		No		3	Poor Knowledge	5	Good Attitude	1	Good practice
259	Artisan	35	North Tongu	Christianity	Married/ Cohabiting	Secondary	Ewe	5 to 10	Below GH500.00	Yes	Yes	Yes	Yes	Yes	No	Yes	Yes	No	No	Yes	Yes	Yes				No		No		5	Good Knowledge	5	Good Attitude	1	Good practice
260	Artisan	40	North Tongu	Christianity	Married/ Cohabiting	Secondary	Ewe	5 to 10	Below GH500.00	Yes	Yes	Yes	No	Yes	No	No	Yes	No	No	Yes	Yes	Yes				No		No		4	Good Knowledge	4	Poor Attitude	1	Good practice
261	Unemployes	30	North Tongu	Christianity	Single	Secondary	Ewe	5 to 10	Below GH500.00	Yes	Yes	Yes	Yes	Yes	No	Yes	Yes	No	No	Yes	Yes	Yes				No		No		5	Good Knowledge	5	Good Attitude	1	Good practice
262	Artisan	36	North Tongu	Christianity	Single	Basic Level	Ewe	5 to 10	Below GH500.00	Yes	Yes	Yes	Yes	Yes	No	Yes	Yes	No	No	Yes	Yes	Yes				No		No		5	Good Knowledge	5	Good Attitude	1	Good practice
263	Artisan	42	North Tongu	Christianity	Single	Secondary	Ewe	<5	Below GH500.00	No	Yes	No	No	Yes	No	Yes	Yes	No	No	Yes	Yes	Yes				No		No		2	Poor Knowledge	5	Good Attitude	1	Good practice
264	Unemployes	51	North Tongu	Christianity	Married/ Cohabiting	Secondary	Ewe	5 to 10	Below GH500.00	Yes	Yes	No	No	Yes	No	Yes	Yes	No	No	Yes	Yes	Yes				No		No		3	Poor Knowledge	5	Good Attitude	1	Good practice
265	Artisan	44	North Tongu	Christianity	Single	Basic Level	Ewe	5 to 10	Below GH500.00	Yes	Yes	Yes	Yes	Yes	No	Yes	Yes	No	No	Yes	Yes	Yes				No		No		5	Good Knowledge	5	Good Attitude	1	Good practice
266	Artisan	42	North Tongu	Christianity	Single	Basic Level	Ewe	5 to 10	Below GH500.00	Yes	Yes	No	No	Yes	No	Yes	Yes	No	No	Yes	Yes	Yes				No		No		3	Poor Knowledge	5	Good Attitude	1	Good practice
267	Artisan	40	North Tongu	Christianity	Single	No formal education	Ewe	5 to 10	Below GH500.00	Yes	Yes	Yes	Yes	Yes	No	Yes	Yes	No	No	Yes	Yes	Yes				No		No		5	Good Knowledge	5	Good Attitude	1	Good practice
268	Unemployes	52	North Tongu	Christianity	Married/ Cohabiting	Secondary	Ewe	5 to 10	GH500.00 – GH1000.00	Yes	Yes	No	No	Yes	No	Yes	Yes	No	No	Yes	Yes	Yes				No		No		3	Poor Knowledge	5	Good Attitude	1	Good practice
269	Artisan	32	North Tongu	Christianity	Single	Secondary	Ewe	5 to 10	Below GH500.00	Yes	Yes	Yes	Yes	Yes	No	No	Yes	No	No	Yes	Yes	Yes				No		No		5	Good Knowledge	4	Poor Attitude	1	Good practice
270	Artisan	40	North Tongu	Christianity	Single	Secondary	Ewe	5 to 10	Below GH500.00	Yes	Yes	No	No	Yes	No	Yes	Yes	No	No	Yes	Yes	Yes				No		No		3	Poor Knowledge	5	Good Attitude	1	Good practice
271	Civil Servant	29	North Tongu	Christianity	Married/ Cohabiting	Tertiary	Ewe	<5	Below GH500.00	Yes	Yes	Yes	Yes	Yes	Yes	Yes	Yes	No	No	Yes	Yes	Yes				No		No		6	Good Knowledge	5	Good Attitude	1	Good practice
272	Artisan	35	North Tongu	Christianity	Single	Secondary	Ewe	5 to 10	Below GH500.00	Yes	Yes	No	No	Yes	No	Yes	Yes	No	No	Yes	Yes	Yes				No		No		3	Poor Knowledge	5	Good Attitude	1	Good practice
273	Artisan	29	North Tongu	Christianity	Single	Secondary	Ewe	5 to 10	Below GH500.00	Yes	Yes	No	No	Yes	No	Yes	Yes	No	No	Yes	Yes	Yes				No		No		3	Poor Knowledge	5	Good Attitude	1	Good practice
274	Artisan	39	North Tongu	Christianity	Married/ Cohabiting	Secondary	Ewe	5 to 10	Below GH500.00	Yes	Yes	No	No	Yes	No	Yes	Yes	No	No	Yes	Yes	Yes				No		No		3	Poor Knowledge	5	Good Attitude	1	Good practice
275	Unemployes	35	North Tongu	Christianity	Married/ Cohabiting	Basic Level	Ewe	5 to 10	Below GH500.00	Yes	Yes	No	No	Yes	No	Yes	Yes	No	No	Yes	Yes	Yes				No		No		3	Poor Knowledge	5	Good Attitude	1	Good practice
276	Artisan	32	North Tongu	Christianity	Married/ Cohabiting	Secondary	Ewe	5 to 10	GH500.00 – GH1000.00	Yes	Yes	No	No	Yes	No	Yes	Yes	No	No	Yes	Yes	Yes				No		No		3	Poor Knowledge	5	Good Attitude	1	Good practice
277	Artisan	40	North Tongu	Christianity	Married/ Cohabiting	Secondary	Ewe	5 to 10	GH500.00 – GH1000.00	Yes	Yes	No	No	Yes	No	Yes	Yes	No	No	Yes	Yes	Yes						No		3	Poor Knowledge	5	Good Attitude	0	Poor Practice
278	Artisan	39	North Tongu	Christianity	Single	No formal education	Ewe	<5	GH500.00 – GH1000.00	Yes	Yes	No	No	Yes	No	Yes	Yes	No	No	Yes	Yes	Yes						No		3	Poor Knowledge	5	Good Attitude	0	Poor Practice
279	Artisan	35	South Tongu	Christianity	Married/ Cohabiting	Basic Level	Ewe	<5	Below GH500.00	Yes	Yes	Yes	No	No	Yes	No	Yes	No	No	Yes	Yes	Yes						No		4	Good Knowledge	4	Poor Attitude	0	Poor Practice
280	Artisan	29	South Tongu	Christianity	Single	Basic Level	Ewe	<5	Below GH500.00	Yes	Yes	No	No	No	Yes	No	Yes	No	No	Yes	Yes	Yes						No		3	Poor Knowledge	4	Poor Attitude	0	Poor Practice
281	Artisan	50	South Tongu	Christianity	Married/ Cohabiting	Basic Level	Ewe	5 to 10	GH500.00 – GH1000.00	Yes	Yes	Yes	No	No	Yes	No	Yes	No	Yes	Yes	Yes	Yes						No		4	Good Knowledge	5	Good Attitude	0	Poor Practice
282	Artisan	36	South Tongu	Christianity	Married/ Cohabiting	Basic Level	Ewe	<5	Below GH500.00	Yes	Yes	No	No	No	No	No	Yes	No	Yes	Yes	Yes	Yes						No		2	Poor Knowledge	5	Good Attitude	0	Poor Practice
283	Artisan	36	South Tongu	Christianity	Married/ Cohabiting	Basic Level	Ewe	5 to 10	Below GH500.00	Yes	Yes	No	No	No	Yes	No	Yes	No	Yes	Yes	Yes	Yes						No		3	Poor Knowledge	5	Good Attitude	0	Poor Practice
284	Artisan	39	South Tongu	Christianity	Married/ Cohabiting	Secondary	Ewe	<5	Below GH500.00	Yes	Yes	No	No	No	Yes	No	Yes	No	No	Yes	Yes	Yes						No		3	Poor Knowledge	4	Poor Attitude	0	Poor Practice
285	Artisan	45	South Tongu	Christianity	Married/ Cohabiting	Basic Level	Ewe	5 to 10	GH500.00 – GH1000.00	Yes	Yes	Yes	No	No	Yes	No	Yes	No	Yes	Yes	Yes	Yes						No		4	Good Knowledge	5	Good Attitude	0	Poor Practice
286	Unemployes	21	South Tongu	Christianity	Single	Basic Level	Ewe	<5	Below GH500.00	Yes	Yes	No	No	No	No	No	Yes	No	No	Yes	Yes	Yes						No		2	Poor Knowledge	4	Poor Attitude	0	Poor Practice
287	Artisan	42	South Tongu	Christianity	Married/ Cohabiting	Basic Level	Ewe	5 to 10	GH500.00 – GH1000.00	Yes	Yes	Yes	No	No	Yes	No	Yes	No	Yes	Yes	Yes	Yes						No		4	Good Knowledge	5	Good Attitude	0	Poor Practice
288	Artisan	51	South Tongu	Christianity	Divorced/ Separated	Basic Level	Ewe	5 to 10	GH500.00 – GH1000.00	Yes	Yes	Yes	No	No	Yes	No	Yes	No	Yes	Yes	Yes	Yes						No		4	Good Knowledge	5	Good Attitude	0	Poor Practice
289	Unemployes	31	South Tongu	Christianity	Single	Basic Level	Ewe	<5	Below GH500.00	Yes	Yes	No	No	No	Yes	No	Yes	No	No	Yes	Yes	Yes						No		3	Poor Knowledge	4	Poor Attitude	0	Poor Practice
290	Artisan	47	South Tongu	Christianity	Married/ Cohabiting	Basic Level	Ewe	<5	Below GH500.00	Yes	Yes	No	No	No	No	No	Yes	No	Yes	Yes	Yes	Yes						No		2	Poor Knowledge	5	Good Attitude	0	Poor Practice
291	Artisan	39	South Tongu	Christianity	Married/ Cohabiting	Secondary	Ewe	<5	GH500.00 – GH1000.00	Yes	Yes	No	No	No	Yes	No	Yes	No	Yes	Yes	Yes	Yes						No		3	Poor Knowledge	5	Good Attitude	0	Poor Practice
292	Artisan	39	South Tongu	Christianity	Married/ Cohabiting	Basic Level	Ewe	<5	Below GH500.00	Yes	Yes	Yes	No	No	Yes	No	Yes	No	Yes	Yes	Yes	Yes						No		4	Good Knowledge	5	Good Attitude	0	Poor Practice
293	Artisan	49	South Tongu	Christianity	Married/ Cohabiting	Basic Level	Ewe	5 to 10	GH500.00 – GH1000.00	Yes	Yes	No	No	No	Yes	No	Yes	No	Yes	Yes	Yes	Yes						No		3	Poor Knowledge	5	Good Attitude	0	Poor Practice
294	Unemployes	23	South Tongu	Christianity	Single	Basic Level	Ewe	<5	Below GH500.00	Yes	Yes	No	No	No	Yes	No	Yes	No	Yes	Yes	Yes	Yes						No		3	Poor Knowledge	5	Good Attitude	0	Poor Practice
295	Unemployes	26	South Tongu	Christianity	Single	Basic Level	Ewe	<5	Below GH500.00	Yes	No	No	No	No	No	No	Yes	No	No	No	Yes	Yes						No		1	Poor Knowledge	3	Poor Attitude	0	Poor Practice
296	Artisan	31	South Tongu	Christianity	Single	Basic Level	Ewe	<5	Below GH500.00	Yes	No	No	No	No	No	No	Yes	No	No	Yes	Yes	Yes						No		1	Poor Knowledge	4	Poor Attitude	0	Poor Practice
297	Artisan	35	South Tongu	Christianity	Married/ Cohabiting	Basic Level	Ewe	<5	Below GH500.00	Yes	No	No	No	No	No	No	Yes	No	No	Yes	Yes	Yes						No		1	Poor Knowledge	4	Poor Attitude	0	Poor Practice
298	Unemployes	23	South Tongu	Christianity	Single	Basic Level	Ewe	5 to 10	Below GH500.00	No	No	No	No	No	No	No	Yes	No	No	Yes	No	Yes						No		0	Poor Knowledge	3	Poor Attitude	0	Poor Practice
299	Unemployes	24	South Tongu	Christianity	Single	Secondary	Ewe	<5	Below GH500.00	No	No	No	No	No	No	No	Yes	No	Yes	Yes	Yes	Yes						No		0	Poor Knowledge	5	Good Attitude	0	Poor Practice
300	Unemployes	21	South Tongu	Christianity	Single	Basic Level	Ewe	<5	Below GH500.00	Yes	Yes	No	Yes	No	Yes	No	Yes	No	Yes	Yes	Yes	Yes				No	Yes	Yes		4	Good Knowledge	5	Good Attitude	3	Good practice
301	Artisan	39	South Tongu	Christianity	Married/ Cohabiting	Basic Level	Ewe	<5	Below GH500.00	Yes	No	No	No	No	Yes	No	Yes	No	Yes	Yes	Yes	Yes						No		2	Poor Knowledge	5	Good Attitude	0	Poor Practice
302	Artisan	53	South Tongu	Christianity	Married/ Cohabiting	No formal education	Ewe	<5	Below GH500.00	Yes	Yes	Yes	Yes	No	Yes	Yes	Yes	No	No	Yes	Yes	Yes	Yes	Yes	Health facilty		Yes	Yes	Severity of symptoms	5	Good Knowledge	5	Good Attitude	5	Good practice
303	Artisan	39	South Tongu	Christianity	Married/ Cohabiting	Basic Level	Ewe	<5	Below GH500.00	Yes	Yes	No	No	No	Yes	No	Yes	No	Yes	Yes	Yes	Yes						No		3	Poor Knowledge	5	Good Attitude	0	Poor Practice
304	Artisan	24	South Tongu	Christianity	Married/ Cohabiting	Basic Level	Ewe	<5	Below GH500.00	No	No	No	No	No	No	No	Yes	No	Yes	Yes	Yes	Yes						No		0	Poor Knowledge	5	Good Attitude	0	Poor Practice
305	Artisan	23	South Tongu	Christianity	Single	Basic Level	Ewe	<5	Below GH500.00	No	No	No	No	No	No	No	Yes	Yes	Yes	Yes	Yes	Yes						No		0	Poor Knowledge	6	Good Attitude	0	Poor Practice
306	Artisan	40	South Tongu	Christianity	Married/ Cohabiting	Basic Level	Ewe	5 to 10	GH500.00 – GH1000.00	Yes	No	Yes	No	No	Yes	No	Yes	No	No	Yes	Yes	Yes						No		3	Poor Knowledge	4	Poor Attitude	0	Poor Practice
307	Artisan	19	South Tongu	Christianity	Single	Basic Level	Ewe	<5	Below GH500.00	Yes	Yes	No	No	No	Yes	No	Yes	No	No	Yes	No	Yes						No		3	Poor Knowledge	3	Poor Attitude	0	Poor Practice
308	Artisan	24	South Tongu	Christianity	Single	Basic Level	Ewe	<5	Below GH500.00	No	No	No	No	No	No	No	Yes	No	No	Yes	Yes	Yes						No		0	Poor Knowledge	4	Poor Attitude	0	Poor Practice
309	Artisan	36	North Dayi	Christianity	Single	Basic Level	Ewe	<5	Below GH500.00	Yes	Yes	No	No	Yes	Yes	Yes	Yes	No	Yes	Yes	Yes	Yes						No		4	Good Knowledge	6	Good Attitude	0	Poor Practice
310	Artisan	50	South Tongu	Christianity	Married/ Cohabiting	Basic Level	Ewe	<5	Below GH500.00	Yes	No	No	No	No	Yes	No	Yes	No	Yes	Yes	Yes	Yes	No	Yes	Health facilty			No	Severity of symptoms	2	Poor Knowledge	5	Good Attitude	4	Good practice
311	Artisan	34	South Tongu	Christianity	Married/ Cohabiting	No formal education	Ewe	<5	Below GH500.00	Yes	Yes	Yes	No	No	Yes	No	Yes	No	Yes	Yes	Yes	Yes	Yes	Yes	Pharmacy/drugstore			No	Severity of symptoms	4	Good Knowledge	5	Good Attitude	2	Good practice
312	Artisan	32	South Tongu	Christianity	Single	Basic Level	Ewe	5 to 10	GH500.00 – GH1000.00	Yes	Yes	Yes	No	Yes	No	No	Yes	No	Yes	Yes	Yes	Yes						No		4	Good Knowledge	5	Good Attitude	0	Poor Practice
313	Artisan	31	North Dayi	Christianity	Single	Basic Level	Ewe	5 to 10	Below GH500.00	Yes	Yes	Yes	Yes	Yes	Yes	Yes	Yes	Yes	No	Yes	Yes	Yes						No		6	Good Knowledge	6	Good Attitude	0	Poor Practice
314	Unemployes	64	North Dayi	Christianity	Single	Basic Level	Ewe	<5	Below GH500.00	Yes	Yes	Yes	Yes	Yes	Yes	Yes	Yes	No	No	Yes	Yes	Yes				No		No		6	Good Knowledge	5	Good Attitude	1	Good practice
315	Artisan	38	South Tongu	Christianity	Divorced/ Separated	Basic Level	Ewe	<5	GH500.00 – GH1000.00	No	No	No	No	No	No	No	No	No	Yes	Yes	Yes	Yes						No		0	Poor Knowledge	4	Poor Attitude	0	Poor Practice
316	Artisan	39	South Tongu	Christianity	Single	Basic Level	Ewe	5 to 10	Below GH500.00	Yes	Yes	Yes	No	No	Yes	No	Yes	No	No	Yes	Yes	Yes	Yes	Yes	Pharmacy/drugstore		Yes	Yes	Severity of symptoms	4	Good Knowledge	4	Poor Attitude	4	Good practice
317	Artisan	42	South Tongu	Christianity	Married/ Cohabiting	Basic Level	Ewe	5 to 10	Below GH500.00	Yes	Yes	No	No	No	Yes	No	No	Yes	No	No	Yes	Yes					Yes	Yes		3	Poor Knowledge	3	Poor Attitude	2	Good practice
318	Artisan	40	North Dayi	Christianity	Single	Secondary	Ewe	<5	Below GH500.00	Yes	Yes	Yes	Yes	Yes	Yes	Yes	Yes	No	No	Yes	Yes	Yes	Yes	Yes	Health facilty	Yes		No	Family or friend influence	6	Good Knowledge	5	Good Attitude	4	Good practice
319	Artisan	61	South Tongu	Christianity	Divorced/ Separated	No formal education	Ewe	5 to 10	Below GH500.00	No	No	No	No	No	No	No	No	No	Yes	Yes	Yes	Yes						No		0	Poor Knowledge	4	Poor Attitude	0	Poor Practice
320	Artisan	31	South Tongu	Christianity	Married/ Cohabiting	No formal education	Ewe	10>	Below GH500.00	No	No	No	No	No	No	No	Yes	No	Yes	Yes	Yes	Yes						No		0	Poor Knowledge	5	Good Attitude	0	Poor Practice
321	Artisan	25	South Tongu	Christianity	Married/ Cohabiting	Basic Level	Ewe	10>	Below GH500.00	No	Yes	Yes	No	No	Yes	No	Yes	No	No	Yes	No	Yes						No		3	Poor Knowledge	3	Poor Attitude	0	Poor Practice
322	Civil Servant	34	North Dayi	Christianity	Single	Tertiary	Guan	<5	Above GH1000.00	Yes	Yes	Yes	Yes	Yes	Yes	Yes	Yes	No	Yes	Yes	Yes	Yes				No		No		6	Good Knowledge	6	Good Attitude	1	Good practice
323	Civil Servant	31	North Dayi	Christianity	Married/ Cohabiting	Tertiary	Ewe	<5	Above GH1000.00	Yes	Yes	Yes	Yes	Yes	Yes	Yes	No	Yes	Yes	Yes	Yes	Yes						No		6	Good Knowledge	6	Good Attitude	0	Poor Practice
324	Unemployes	79	North Dayi	Christianity	Single	Basic Level	Ewe	<5	Below GH500.00	No	No	No	No	No	No	No	No	Yes	No	Yes	Yes	No				No		No		0	Poor Knowledge	3	Poor Attitude	1	Good practice
325	Artisan	63	North Dayi	Christianity	Married/ Cohabiting	Basic Level	Ewe	5 to 10	Below GH500.00	Yes	Yes	Yes	No	Yes	Yes	Yes	Yes	No	No	Yes	Yes	Yes	No	Yes	Health facilty	No	Yes	Yes	Severity of symptoms	5	Good Knowledge	5	Good Attitude	7	Good practice
326	Student	18	North Dayi	Christianity	Single	Basic Level	Ewe	5 to 10	Above GH1000.00	No	No	No	No	No	No	No	Yes	No	No	Yes	Yes	Yes				No		No		0	Poor Knowledge	4	Poor Attitude	1	Good practice
327	Artisan	50	North Dayi	Christianity	Single	Basic Level	Ewe	5 to 10	Below GH500.00	Yes	Yes	Yes	Yes	Yes	Yes	Yes	Yes	No	No	Yes	Yes	Yes	No	Yes	Health facilty		Yes	Yes	Severity of symptoms	6	Good Knowledge	5	Good Attitude	6	Good practice
328	Artisan	45	North Dayi	Christianity	Married/ Cohabiting	Basic Level	Ewe	5 to 10	GH500.00 – GH1000.00	Yes	Yes	Yes	Yes	Yes	Yes	No	Yes	No	Yes	Yes	Yes	Yes				No		No		6	Good Knowledge	5	Good Attitude	1	Good practice
329	Artisan	24	South Tongu	Christianity	Single	Secondary	Ewe	<5	GH500.00 – GH1000.00	Yes	Yes	No	No	Yes	Yes	Yes	Yes	No	Yes	Yes	Yes	Yes						No		4	Good Knowledge	6	Good Attitude	0	Poor Practice
330	Student	22	South Tongu	Christianity	Single	Secondary	Ewe	5 to 10	Below GH500.00	No	No	No	No	No	No	No	Yes	No	Yes	Yes	Yes	Yes						No		0	Poor Knowledge	5	Good Attitude	0	Poor Practice
331	Artisan	20	North Dayi	Christianity	Married/ Cohabiting	Secondary	Ewe	5 to 10	Below GH500.00	No	No	No	No	No	No	No	Yes	No	No	Yes	Yes	Yes				No		No		0	Poor Knowledge	4	Poor Attitude	1	Good practice
332	Artisan	33	South Tongu	Christianity	Married/ Cohabiting	Basic Level	Ewe	<5	Below GH500.00	No	No	No	No	No	No	No	Yes	No	Yes	Yes	Yes	Yes						No		0	Poor Knowledge	5	Good Attitude	0	Poor Practice
333	Artisan	34	South Tongu	Christianity	Married/ Cohabiting	Basic Level	Ewe	<5	Below GH500.00	No	No	No	No	No	No	No	Yes	No	Yes	Yes	Yes	Yes						No		0	Poor Knowledge	5	Good Attitude	0	Poor Practice
334	Artisan	28	South Tongu	Christianity	Married/ Cohabiting	Basic Level	Ewe	<5	Below GH500.00	No	No	No	No	No	No	No	Yes	No	Yes	Yes	Yes	Yes						No		0	Poor Knowledge	5	Good Attitude	0	Poor Practice
335	Unemployes	25	North Dayi	Christianity	Married/ Cohabiting	No formal education	Ewe	5 to 10	Above GH1000.00	No	No	No	No	No	Yes	No	No	Yes	No	Yes	Yes	Yes				No		No		1	Poor Knowledge	4	Poor Attitude	1	Good practice
336	Artisan	30	South Tongu	Christianity	Single	Basic Level	Ewe	<5	Below GH500.00	No	No	No	No	No	No	No	Yes	No	Yes	Yes	Yes	Yes						No		0	Poor Knowledge	5	Good Attitude	0	Poor Practice
337	Artisan	40	South Tongu	Christianity	Married/ Cohabiting	Basic Level	Ewe	<5	Below GH500.00	Yes	Yes	No	No	No	Yes	No	Yes	No	Yes	Yes	Yes	Yes						No		3	Poor Knowledge	5	Good Attitude	0	Poor Practice
338	Unemployes	24	South Tongu	Christianity	Single	Secondary	Ewe	<5	Below GH500.00	No	No	No	No	No	No	No	Yes	No	Yes	Yes	Yes	Yes						No		0	Poor Knowledge	5	Good Attitude	0	Poor Practice
339	Artisan	40	South Tongu	Christianity	Married/ Cohabiting	Secondary	Ewe	5 to 10	GH500.00 – GH1000.00	No	No	No	No	No	No	No	Yes	No	No	Yes	No	Yes						No		0	Poor Knowledge	3	Poor Attitude	0	Poor Practice
340	Unemployes	50	North Dayi	Christianity	Single	Basic Level	Ewe	<5	Below GH500.00	Yes	Yes	Yes	Yes	Yes	Yes	Yes	Yes	No	No	Yes	Yes	Yes				No		No		6	Good Knowledge	5	Good Attitude	1	Good practice
341	Artisan	35	South Tongu	Christianity	Single	Basic Level	Ewe	<5	Below GH500.00	No	No	No	No	No	No	No	Yes	No	Yes	Yes	Yes	Yes						No		0	Poor Knowledge	5	Good Attitude	0	Poor Practice
342	Unemployes	32	North Dayi	Christianity	Single	Basic Level	Ewe	5 to 10	Below GH500.00	Yes	Yes	Yes	Yes	Yes	Yes	Yes	Yes	Yes	Yes	Yes	Yes	Yes				No		No		6	Good Knowledge	7	Good Attitude	1	Good practice
343	Artisan	50	North Dayi	Christianity	Single	Basic Level	Ewe	<5	Below GH500.00	Yes	Yes	No	Yes	Yes	Yes	Yes	Yes	No	No	Yes	Yes	Yes						No		5	Good Knowledge	5	Good Attitude	0	Poor Practice
344	Artisan	18		Christianity	Single	Basic Level	Ewe	5 to 10	Below GH500.00	Yes	No	No	No	No	Yes	No	Yes	No	No	Yes	No	Yes				No		No		2	Poor Knowledge	3	Poor Attitude	1	Good practice
345	Artisan	20	North Dayi	Christianity	Married/ Cohabiting	Basic Level	Ewe	<5	Below GH500.00	No	No	No	No	No	No	No	Yes	No	No	Yes	Yes	Yes					Yes	Yes		0	Poor Knowledge	4	Poor Attitude	2	Good practice
346	Artisan	25	North Dayi	Christianity	Married/ Cohabiting	Basic Level	Ewe	<5	Below GH500.00	No	No	No	No	No	No	No	Yes	No	No	Yes	Yes	Yes				No		No		0	Poor Knowledge	4	Poor Attitude	1	Good practice
347	Student	18	North Dayi	Christianity	Single	Secondary	Ewe	5 to 10	Below GH500.00	No	No	No	No	No	No	No	Yes	No	Yes	Yes	Yes	Yes						No		0	Poor Knowledge	5	Good Attitude	0	Poor Practice
348	Artisan	18	North Dayi	Christianity	Single	Basic Level	Ewe	5 to 10	Below GH500.00	Yes	Yes	No	No	Yes	Yes	Yes	No	Yes	Yes	Yes	Yes	Yes				No		No		4	Good Knowledge	6	Good Attitude	1	Good practice
349	Unemployes	27	North Dayi	Christianity	Single	Secondary	Ewe	5 to 10	Below GH500.00	No	No	Yes	Yes	Yes	Yes	Yes	Yes	No	No	Yes	Yes	Yes						No		4	Good Knowledge	5	Good Attitude	0	Poor Practice
350	Artisan	53	North Dayi	Christianity	Married/ Cohabiting	Basic Level	Ewe	<5	Below GH500.00	No	No	Yes	No	Yes	Yes	Yes	Yes	No	No	Yes	Yes	Yes						No		3	Poor Knowledge	5	Good Attitude	0	Poor Practice
351	Unemployes	30	South Tongu	Christianity	Single	Basic Level	Ewe	<5	Below GH500.00	No	No	No	No	No	No	No	Yes	No	No	Yes	Yes	Yes						No		0	Poor Knowledge	4	Poor Attitude	0	Poor Practice
352	Artisan	22	North Dayi	Christianity	Single	Basic Level	Ewe	5 to 10	Below GH500.00	No	No	No	No	No	No	No	Yes	No	No	Yes	Yes	Yes					Yes	Yes		0	Poor Knowledge	4	Poor Attitude	2	Good practice
353	Artisan	25	North Dayi	Christianity	Single	Basic Level	Ewe	<5	Below GH500.00	No	No	No	No	No	No	No	Yes	No	No	Yes	Yes	No						No		0	Poor Knowledge	3	Poor Attitude	0	Poor Practice
354	Artisan	21	North Dayi	Christianity	Single	Basic Level	Ewe	<5	Below GH500.00	No	No	No	No	No	No	No	No	Yes	No	Yes	Yes	Yes					Yes	Yes		0	Poor Knowledge	4	Poor Attitude	2	Good practice
355	Artisan	45	North Dayi	Christianity	Married/ Cohabiting	Basic Level	Ewe	5 to 10	GH500.00 – GH1000.00	Yes	Yes	No	No	No	No	No	Yes	No	No	Yes	Yes	Yes						No		2	Poor Knowledge	4	Poor Attitude	0	Poor Practice
356	Artisan	24	North Dayi	Christianity	Single	Basic Level	Ewe	<5	Below GH500.00	No	No	No	No	No	No	No	Yes	No	No	Yes	Yes	Yes				No		No		0	Poor Knowledge	4	Poor Attitude	1	Good practice
357	Student	23	North Dayi	Christianity	Single	Secondary	Ewe	<5	Above GH1000.00	No	No	No	No	No	No	No	Yes	No	No	Yes	Yes	Yes						No		0	Poor Knowledge	4	Poor Attitude	0	Poor Practice
358	Artisan	52	North Dayi	Christianity	Married/ Cohabiting	Basic Level	Ewe	5 to 10	Below GH500.00	No	No	No	No	Yes	Yes	No	Yes	No	No	Yes	Yes	Yes					Yes	Yes		2	Poor Knowledge	4	Poor Attitude	2	Good practice
359	Artisan	32	South Tongu	Christianity	Married/ Cohabiting	Basic Level	Ewe	<5	Below GH500.00	No	No	No	No	No	No	No	Yes	No	Yes	Yes	No	Yes				No		No		0	Poor Knowledge	4	Poor Attitude	1	Good practice
360	Unemployes	20	North Dayi	Christianity	Single	Basic Level	Ewe	5 to 10	Below GH500.00	Yes	Yes	No	No	No	No	No	Yes	Yes	No	Yes	Yes	Yes						No		2	Poor Knowledge	5	Good Attitude	0	Poor Practice
361	Civil Servant	28	North Dayi	Christianity	Married/ Cohabiting	Tertiary	Ewe	<5	Above GH1000.00	No	No	No	No	No	No	No	Yes	No	No	Yes	Yes	Yes						No		0	Poor Knowledge	4	Poor Attitude	0	Poor Practice
362	Unemployes	22	North Dayi	Christianity	Single	Basic Level	Ewe	5 to 10	Below GH500.00	No	No	No	No	Yes	Yes	No	Yes	No	Yes	Yes	Yes	Yes				No		No		2	Poor Knowledge	5	Good Attitude	1	Good practice
363	Artisan	18	North Dayi	Christianity	Single	Basic Level	Ewe	10>	Below GH500.00	No	No	No	No	No	No	No	Yes	No	No	Yes	Yes	Yes				No		No		0	Poor Knowledge	4	Poor Attitude	1	Good practice
364	Artisan	36	North Dayi	Christianity	Single	Secondary	Ewe	5 to 10	GH500.00 – GH1000.00	No	No	No	No	No	No	No	Yes	No	No	Yes	Yes	Yes						No		0	Poor Knowledge	4	Poor Attitude	0	Poor Practice
365	Unemployes	23	North Tongu	Christianity	Single	Basic Level	Ewe	5 to 10	Below GH500.00	Yes	Yes	Yes	No	Yes	No	Yes	Yes	No	Yes	Yes	Yes	Yes						No		4	Good Knowledge	6	Good Attitude	0	Poor Practice
366	Unemployes	29	North Tongu	Christianity	Married/ Cohabiting	Basic Level	Ewe	<5	GH500.00 – GH1000.00	Yes	Yes	Yes	No	Yes	Yes	Yes	Yes	No	No	No	No	Yes	Yes	Yes	Pharmacy/drugstore			No	Severity of symptoms	5	Good Knowledge	3	Poor Attitude	2	Good practice
367	Artisan	19	North Dayi	Christianity	Single	Basic Level	Ewe	5 to 10	Below GH500.00	Yes	No	No	No	No	Yes	No	Yes	No	Yes	Yes	Yes	Yes				No		No		2	Poor Knowledge	5	Good Attitude	1	Good practice
368	Artisan	56	North Dayi	Christianity	Single	Basic Level	Ewe	<5	Below GH500.00	Yes	Yes	Yes	Yes	Yes	Yes	Yes	Yes	No	No	Yes	Yes	Yes						No		6	Good Knowledge	5	Good Attitude	0	Poor Practice
369	Artisan	45	North Dayi	Christianity	Married/ Cohabiting	Basic Level	Ewe	5 to 10	Below GH500.00	Yes	No	Yes	Yes	Yes	Yes	Yes	Yes	No	No	Yes	Yes	Yes						No		5	Good Knowledge	5	Good Attitude	0	Poor Practice
370	Artisan	45	North Dayi	Christianity	Married/ Cohabiting	Basic Level	Ewe	5 to 10	Below GH500.00	Yes	No	Yes	Yes	Yes	Yes	Yes	Yes	No	No	Yes	Yes	Yes						No		5	Good Knowledge	5	Good Attitude	0	Poor Practice
371	Artisan	37	North Tongu	Christianity	Married/ Cohabiting	Basic Level	Ewe	5 to 10	Below GH500.00	Yes	Yes	Yes	No	Yes	No	Yes	Yes	No	Yes	Yes	Yes	Yes						No		4	Good Knowledge	6	Good Attitude	0	Poor Practice
372	Artisan	39	North Tongu	Christianity	Married/ Cohabiting	Basic Level	Ewe	5 to 10	Below GH500.00	Yes	Yes	Yes	No	Yes	Yes	Yes	Yes	No	Yes	Yes	Yes	Yes						No		5	Good Knowledge	6	Good Attitude	0	Poor Practice
373	Student	25	North Tongu	Christianity	Single	Tertiary	Ewe	5 to 10	GH500.00 – GH1000.00	Yes	No	No	No	Yes	No	No	Yes	No	No	Yes	Yes	Yes						No		2	Poor Knowledge	4	Poor Attitude	0	Poor Practice
374	Unemployes	20	North Tongu	Christianity	Single	Secondary	Ewe	5 to 10	Below GH500.00	Yes	Yes	Yes	Yes	Yes	Yes	Yes	Yes	No	No	Yes	Yes	Yes						No		6	Good Knowledge	5	Good Attitude	0	Poor Practice
375	Civil Servant	32	North Tongu	Christianity	Married/ Cohabiting	Tertiary	Ewe	5 to 10	Above GH1000.00	Yes	Yes	No	No	Yes	No	Yes	Yes	No	Yes	Yes	Yes	Yes						No		3	Poor Knowledge	6	Good Attitude	0	Poor Practice
376	Unemployes	24	North Tongu	Christianity	Single	Secondary	Ewe	<5	GH500.00 – GH1000.00	Yes	Yes	Yes	Yes	Yes	Yes	Yes	Yes	No	No	Yes	Yes	Yes						No		6	Good Knowledge	5	Good Attitude	0	Poor Practice
377	Unemployes	22	North Tongu	Christianity	Single	Basic Level	Ewe	5 to 10	GH500.00 – GH1000.00	Yes	Yes	Yes	No	Yes	No	Yes	Yes	No	No	Yes	Yes	Yes						No		4	Good Knowledge	5	Good Attitude	0	Poor Practice
378	Artisan	57	North Tongu	Christianity	Married/ Cohabiting	No formal education	Ewe	10>	GH500.00 – GH1000.00	Yes	Yes	Yes	No	Yes	No	Yes	Yes	No	No	Yes	Yes	Yes						No		4	Good Knowledge	5	Good Attitude	0	Poor Practice
379	Student	25	North Tongu	Christianity	Single	Tertiary	Ewe	<5	GH500.00 – GH1000.00	Yes	Yes	Yes	No	Yes	No	Yes	Yes	No	No	Yes	Yes	Yes						No		4	Good Knowledge	5	Good Attitude	0	Poor Practice
380	Artisan	31	North Tongu	Christianity	Married/ Cohabiting	Secondary	Ewe	5 to 10	Below GH500.00	Yes	Yes	Yes	No	Yes	Yes	Yes	Yes	No	Yes	Yes	Yes	Yes						No		5	Good Knowledge	6	Good Attitude	0	Poor Practice
381	Student	18	North Tongu	Islam	Single	Secondary	Guan	5 to 10	Below GH500.00	Yes	Yes	Yes	No	Yes	No	Yes	Yes	No	Yes	Yes	Yes	Yes				Yes		No		4	Good Knowledge	6	Good Attitude	0	Poor Practice
382	Unemployes	34	North Tongu	Christianity	Married/ Cohabiting	Basic Level	Ewe	5 to 10	Below GH500.00	Yes	Yes	Yes	No	Yes	No	Yes	Yes	No	No	Yes	Yes	Yes						No		4	Good Knowledge	5	Good Attitude	0	Poor Practice
383	Unemployes	30	North Tongu	Christianity	Married/ Cohabiting	Basic Level	Ewe	5 to 10	Below GH500.00	Yes	Yes	No	No	Yes	No	Yes	Yes	No	No	Yes	Yes	Yes						No		3	Poor Knowledge	5	Good Attitude	0	Poor Practice
384	Artisan	28	North Dayi	Christianity	Single	Basic Level	Ewe	<5	Below GH500.00	Yes	No	No	No	No	Yes	No	Yes	Yes	Yes	Yes	Yes	Yes						No		2	Poor Knowledge	6	Good Attitude	0	Poor Practice
385	Unemployes	23	North Tongu	Christianity	Single	Secondary	Ewe	<5	Below GH500.00	Yes	Yes	Yes	Yes	Yes	No	Yes	Yes	No	No	Yes	Yes	Yes						No		5	Good Knowledge	5	Good Attitude	0	Poor Practice
386	Student	20	North Tongu	Christianity	Single	Secondary	Ewe	<5	Below GH500.00	Yes	No	No	No	Yes	No	No	Yes	No	No	Yes	Yes	Yes						No		2	Poor Knowledge	4	Poor Attitude	0	Poor Practice
387	Unemployes	41	North Tongu	Christianity	Married/ Cohabiting	Basic Level	Ewe	5 to 10	GH500.00 – GH1000.00	Yes	Yes	Yes	No	Yes	No	Yes	Yes	No	No	Yes	Yes	Yes						No		4	Good Knowledge	5	Good Attitude	0	Poor Practice
388	Artisan	25	North Dayi	Christianity	Single	Basic Level	Ewe	<5	Below GH500.00	Yes	Yes	Yes	Yes	Yes	Yes	Yes	Yes	No	No	Yes	Yes	Yes						No		6	Good Knowledge	5	Good Attitude	0	Poor Practice
389	Artisan	52	North Dayi	Christianity	Married/ Cohabiting	Basic Level	Ewe	<5	Below GH500.00	Yes	Yes	No	No	No	Yes	No	Yes	No	No	Yes	Yes	Yes						No		3	Poor Knowledge	4	Poor Attitude	0	Poor Practice
390	Artisan	50	North Dayi	Christianity	Single	Secondary	Ewe	<5	Below GH500.00	Yes	Yes	Yes	Yes	Yes	Yes	Yes	Yes	No	No	Yes	Yes	Yes						No		6	Good Knowledge	5	Good Attitude	0	Poor Practice
391	Artisan	25	North Dayi	Christianity	Single	Basic Level	Ewe	5 to 10	Below GH500.00	Yes	Yes	Yes	Yes	Yes	Yes	Yes	Yes	No	No	Yes	Yes	Yes					Yes	Yes		6	Good Knowledge	5	Good Attitude	2	Good practice
392	Unemployes	27	North Tongu	Christianity	Single	Secondary	Ewe	<5	Below GH500.00	Yes	Yes	Yes	No	Yes	No	Yes	Yes	No	No	Yes	Yes	Yes						No		4	Good Knowledge	5	Good Attitude	0	Poor Practice
393	Unemployes	21	North Tongu	Christianity	Single	Basic Level	Ewe	<5	Below GH500.00	No	Yes	Yes	No	Yes	Yes	Yes	Yes	No	No	Yes	Yes	Yes						No		4	Good Knowledge	5	Good Attitude	0	Poor Practice
394	Artisan	34	North Tongu	Christianity	Single	Basic Level	Ewe	5 to 10	Below GH500.00	Yes	Yes	Yes	Yes	Yes	No	Yes	Yes	No	No	Yes	Yes	Yes				Yes		No		5	Good Knowledge	5	Good Attitude	0	Poor Practice
395	Artisan	25	North Tongu	Christianity	Single	Basic Level	Ewe	5 to 10	Below GH500.00	Yes	Yes	No	No	Yes	No	Yes	Yes	No	No	Yes	Yes	Yes						No		3	Poor Knowledge	5	Good Attitude	0	Poor Practice
396	Artisan	28	North Tongu	Christianity	Married/ Cohabiting	Basic Level	Ewe	<5	Below GH500.00	Yes	No	No	No	Yes	No	Yes	Yes	No	Yes	Yes	Yes	Yes						No		2	Poor Knowledge	6	Good Attitude	0	Poor Practice
397	Artisan	23	North Tongu	Christianity	Single	Basic Level	Ewe	<5	Below GH500.00	Yes	Yes	Yes	No	Yes	Yes	Yes	Yes	No	No	Yes	Yes	Yes						No		5	Good Knowledge	5	Good Attitude	0	Poor Practice
398	Artisan	38	North Tongu	Christianity	Married/ Cohabiting	Basic Level	Ewe	5 to 10	GH500.00 – GH1000.00	Yes	Yes	Yes	No	Yes	Yes	Yes	Yes	No	Yes	Yes	Yes	Yes	Yes	Yes	Health facilty			No	Severity of symptoms	5	Good Knowledge	6	Good Attitude	3	Good practice
399	Civil Servant	43	North Tongu	Christianity	Married/ Cohabiting	Tertiary	Ewe	5 to 10	Above GH1000.00	Yes	Yes	Yes	No	Yes	Yes	Yes	Yes	No	Yes	Yes	Yes	Yes						No		5	Good Knowledge	6	Good Attitude	0	Poor Practice
400	Artisan	37	North Tongu	Christianity	Married/ Cohabiting	Basic Level	Ewe	5 to 10	Below GH500.00	Yes	Yes	No	No	Yes	No	Yes	Yes	No	No	Yes	Yes	Yes						No		3	Poor Knowledge	5	Good Attitude	0	Poor Practice
401	Artisan	24	North Tongu	Christianity	Married/ Cohabiting	Basic Level	Ewe	<5	Below GH500.00	Yes	Yes	Yes	No	Yes	No	Yes	Yes	No	No	Yes	Yes	Yes				No		No		4	Good Knowledge	5	Good Attitude	1	Good practice
402	Student	20	South Tongu	Christianity	Single	Tertiary	Ewe	5 to 10	Below GH500.00	No	No	No	No	No	No	No	No	Yes	No	Yes	Yes	Yes						No		0	Poor Knowledge	4	Poor Attitude	0	Poor Practice
403	Artisan	22	South Tongu	Christianity	Single	Basic Level	Ewe	5 to 10	GH500.00 – GH1000.00	Yes	Yes	Yes	Yes	Yes	Yes	Yes	Yes	No	Yes	Yes	Yes	Yes						No		6	Good Knowledge	6	Good Attitude	0	Poor Practice
404	Artisan	28	South Tongu	Christianity	Single	Secondary	Ewe	5 to 10	GH500.00 – GH1000.00	No	No	No	No	No	No	No	Yes	No	Yes	Yes	Yes	Yes						No		0	Poor Knowledge	5	Good Attitude	0	Poor Practice
405	Artisan	25	South Tongu	Christianity	Single	Basic Level	Ewe	<5	GH500.00 – GH1000.00	No	No	No	No	No	No	No	No	Yes	Yes	Yes	Yes	Yes						No		0	Poor Knowledge	5	Good Attitude	0	Poor Practice
406	Artisan	22	North Dayi	Christianity	Single	Basic Level	Ewe	10>	Below GH500.00	No	No	No	No	No	No	No	Yes	No	No	Yes	Yes	Yes						No		0	Poor Knowledge	4	Poor Attitude	0	Poor Practice
407	Artisan	56	North Dayi	Christianity	Single	Basic Level	Ewe	5 to 10	Below GH500.00	Yes	Yes	Yes	No	No	No	No	Yes	No	Yes	Yes	Yes	Yes				No		No		3	Poor Knowledge	5	Good Attitude	1	Good practice
408	Civil Servant	37	North Dayi	Christianity	Married/ Cohabiting	Tertiary	Guan	<5	Above GH1000.00	Yes	Yes	Yes	Yes	Yes	Yes	Yes	Yes	No	Yes	Yes	Yes	Yes				No		No		6	Good Knowledge	6	Good Attitude	1	Good practice
409	Student	18	North Dayi	Christianity	Single	Basic Level	Ewe	5 to 10	Above GH1000.00	No	No	No	No	No	No	No	No	Yes	No	No	No	Yes						No		0	Poor Knowledge	2	Poor Attitude	0	Poor Practice
410	Artisan	79	North Dayi	Christianity	Divorced/ Separated	No formal education	Ewe	5 to 10	Below GH500.00	No	No	No	No	No	Yes	No	Yes	No	No	Yes	Yes	Yes						No		1	Poor Knowledge	4	Poor Attitude	0	Poor Practice
411	Artisan	56	North Dayi	Traditional	Divorced/ Separated	Basic Level	Akan	5 to 10	Below GH500.00	No	No	No	No	No	Yes	No	No	Yes	No	Yes	Yes	Yes						No		1	Poor Knowledge	4	Poor Attitude	0	Poor Practice
412	Student	23	North Dayi	Christianity	Married/ Cohabiting	Tertiary	Ewe	<5	Below GH500.00	No	No	No	No	No	No	No	Yes	No	No	Yes	Yes	Yes						No		0	Poor Knowledge	4	Poor Attitude	0	Poor Practice
413	Student	18	North Dayi	Christianity	Single	Secondary	Ewe	5 to 10	Above GH1000.00	No	No	No	No	No	No	No	Yes	No	No	Yes	Yes	Yes				No		No		0	Poor Knowledge	4	Poor Attitude	1	Good practice
414	Artisan	36	North Dayi	Islam	Divorced/ Separated	Basic Level	Akan	<5	GH500.00 – GH1000.00	Yes	Yes	Yes	Yes	Yes	Yes	Yes	Yes	Yes	No	Yes	Yes	Yes	No	Yes	Health facilty			No	Severity of symptoms	6	Good Knowledge	6	Good Attitude	4	Good practice
415	Artisan	59	North Dayi	Christianity	Married/ Cohabiting	Basic Level	Ewe	5 to 10	Below GH500.00	No	Yes	Yes	Yes	Yes	Yes	Yes	Yes	No	No	Yes	Yes	Yes				No		No		5	Good Knowledge	5	Good Attitude	1	Good practice
416	Artisan	41	North Dayi	Islam	Married/ Cohabiting	Basic Level	Ewe	<5	Below GH500.00	No	No	No	No	No	No	No	Yes	No	No	Yes	Yes	Yes					Yes	Yes		0	Poor Knowledge	4	Poor Attitude	2	Good practice
417	Student	20	North Dayi	Christianity	Single	Secondary	Ewe	<5	Above GH1000.00	No	Yes	Yes	Yes	Yes	Yes	Yes	No	No	No	Yes	Yes	Yes				No		No		5	Good Knowledge	4	Poor Attitude	1	Good practice
418	Artisan	58	North Dayi	Christianity	Single	Basic Level	Ewe	<5	Below GH500.00	Yes	Yes	No	No	No	Yes	No	Yes	No	No	Yes	Yes	Yes					Yes	Yes		3	Poor Knowledge	4	Poor Attitude	2	Good practice
419	Student	19	North Dayi	Christianity	Single	Basic Level	Guan	<5	Below GH500.00	Yes	Yes	Yes	Yes	Yes	Yes	Yes	Yes	No	No	Yes	Yes	Yes	No	Yes	Health facilty		Yes	Yes	Health worker advice	6	Good Knowledge	5	Good Attitude	7	Good practice
420	Artisan	39	North Dayi	Christianity	Married/ Cohabiting	Basic Level	Ewe	<5	Below GH500.00	No	No	No	No	No	No	No	Yes	No	No	Yes	Yes	No				No		No		0	Poor Knowledge	3	Poor Attitude	1	Good practice
421	Unemployes	65	North Dayi	Christianity	Married/ Cohabiting	No formal education	Ewe	5 to 10	Above GH1000.00	No	No	No	No	No	No	No	Yes	No	No	Yes	Yes	Yes						No		0	Poor Knowledge	4	Poor Attitude	0	Poor Practice
422	Civil Servant	39	North Dayi	Christianity	Married/ Cohabiting	Tertiary	Ewe	<5	Below GH500.00	No	No	No	No	No	No	No	No	Yes	No	Yes	Yes	Yes						No		0	Poor Knowledge	4	Poor Attitude	0	Poor Practice
423	Artisan	67	North Dayi	Traditional	Divorced/ Separated	No formal education	Ewe	5 to 10	Below GH500.00	No	No	No	No	No	No	No	No	Yes	No	No	No	No						No		0	Poor Knowledge	1	Poor Attitude	0	Poor Practice
424	Artisan	45	North Dayi	Traditional	Single	No formal education	Ewe	<5	Above GH1000.00	No	No	No	No	No	Yes	No	Yes	No	No	Yes	Yes	Yes						No		1	Poor Knowledge	4	Poor Attitude	0	Poor Practice
425	Artisan	25	North Dayi	Christianity	Married/ Cohabiting	Basic Level	Akan	<5	Below GH500.00	No	No	No	No	No	No	No	Yes	No	No	Yes	Yes	Yes						No		0	Poor Knowledge	4	Poor Attitude	0	Poor Practice
426	Student	22	North Dayi	Islam	Single	Secondary	Akan	<5	Below GH500.00	No	No	No	No	No	No	No	Yes	No	No	Yes	Yes	Yes						No		0	Poor Knowledge	4	Poor Attitude	0	Poor Practice
427	Civil Servant	36	North Dayi	Christianity	Married/ Cohabiting	Tertiary	Ewe	<5	Above GH1000.00	No	No	No	No	No	No	No	Yes	No	No	Yes	Yes	Yes						No		0	Poor Knowledge	4	Poor Attitude	0	Poor Practice
428	Artisan	25	South Tongu	Christianity	Married/ Cohabiting	Secondary	Ewe	5 to 10	Above GH1000.00	Yes	Yes	No	No	Yes	Yes	No	Yes	No	Yes	Yes	Yes	Yes						No		4	Good Knowledge	5	Good Attitude	0	Poor Practice
429	Artisan	42	North Dayi	Christianity	Single	Basic Level	Ewe	10>	Below GH500.00	No	No	No	No	No	No	No	No	No	Yes	Yes	Yes	Yes				No		No		0	Poor Knowledge	4	Poor Attitude	1	Good practice
430	Artisan	52	North Dayi	Christianity	Divorced/ Separated	Basic Level	Ewe	5 to 10	Below GH500.00	Yes	Yes	Yes	Yes	Yes	Yes	Yes	Yes	No	Yes	Yes	Yes	Yes						No		6	Good Knowledge	6	Good Attitude	0	Poor Practice
431	Artisan	62	North Dayi	Christianity	Divorced/ Separated	Basic Level	Ewe	<5	Below GH500.00	Yes	Yes	Yes	Yes	Yes	Yes	Yes	Yes	No	No	Yes	Yes	Yes						No		6	Good Knowledge	5	Good Attitude	0	Poor Practice
432	Student	18	North Dayi	Christianity	Single	Basic Level	Ewe	<5	Above GH1000.00	No	No	No	No	No	No	No	No	Yes	Yes	Yes	Yes	Yes				Yes		No		0	Poor Knowledge	5	Good Attitude	0	Poor Practice
433	Artisan	60	North Dayi	Christianity	Married/ Cohabiting	Basic Level	Ewe	5 to 10	Below GH500.00	No	No	No	No	No	Yes	No	Yes	No	No	Yes	Yes	Yes				Yes		No		1	Poor Knowledge	4	Poor Attitude	0	Poor Practice
434	Artisan	68	North Dayi	Christianity	Married/ Cohabiting	Basic Level	Ewe	<5	GH500.00 – GH1000.00	Yes	Yes	No	No	Yes	Yes	No	Yes	No	No	Yes	Yes	Yes						No		4	Good Knowledge	4	Poor Attitude	0	Poor Practice
435	Unemployes	48	North Dayi	Christianity	Married/ Cohabiting	Basic Level	Ewe	<5	Below GH500.00	Yes	Yes	Yes	No	Yes	Yes	Yes	Yes	No	No	Yes	Yes	Yes				Yes		No		5	Good Knowledge	5	Good Attitude	0	Poor Practice
436	Unemployes	53	North Dayi	Christianity	Married/ Cohabiting	Basic Level	Ewe	<5	Below GH500.00	No	Yes	No	Yes	Yes	Yes	Yes	Yes	No	No	Yes	Yes	Yes						No		4	Good Knowledge	5	Good Attitude	0	Poor Practice
437	Artisan	39	North Dayi	Christianity	Single	No formal education	Ewe	<5	Below GH500.00	Yes	Yes	Yes	Yes	Yes	Yes	Yes	Yes	No	No	Yes	Yes	Yes	No	Yes	Health facilty			No	Severity of symptoms	6	Good Knowledge	5	Good Attitude	4	Good practice
438	Artisan	55	North Dayi	Christianity	Divorced/ Separated	Basic Level	Ewe	<5	Below GH500.00	No	No	No	No	No	No	No	No	No	No	Yes	Yes	Yes				No		No		0	Poor Knowledge	3	Poor Attitude	1	Good practice
439	Unemployes	47	North Dayi	Christianity	Single	Basic Level	Ewe	<5	Above GH1000.00	Yes	Yes	No	No	Yes	Yes	No	Yes	Yes	Yes	Yes	Yes	Yes				No		No		4	Good Knowledge	6	Good Attitude	1	Good practice
440	Artisan	64	North Dayi	Christianity	Married/ Cohabiting	No formal education	Ewe	<5	Below GH500.00	Yes	Yes	No	No	Yes	Yes	Yes	Yes	No	No	Yes	Yes	Yes						No		4	Good Knowledge	5	Good Attitude	0	Poor Practice
441	Unemployes	83	North Dayi	Christianity	Divorced/ Separated	No formal education	Ewe	10>	Above GH1000.00	Yes	Yes	Yes	Yes	Yes	Yes	Yes	Yes	No	Yes	Yes	Yes	Yes						No		6	Good Knowledge	6	Good Attitude	0	Poor Practice
442	Artisan	19	North Dayi	Christianity	Single	Basic Level	Ewe	<5	Below GH500.00	No	No	No	No	No	No	No	Yes	No	No	Yes	Yes	Yes				No		No		0	Poor Knowledge	4	Poor Attitude	1	Good practice
443	Artisan	32	North Dayi	Christianity	Married/ Cohabiting	Basic Level	Ewe	5 to 10	Below GH500.00	No	No	No	No	Yes	No	No	Yes	Yes	Yes	Yes	Yes	Yes						No		1	Poor Knowledge	6	Good Attitude	0	Poor Practice
444	Artisan	85		Christianity	Divorced/ Separated	No formal education	Ewe	<5	Below GH500.00	Yes	Yes	Yes	No	Yes	Yes	No	Yes	No	No	Yes	Yes	Yes				No		No		5	Good Knowledge	4	Poor Attitude	1	Good practice
445	Artisan	38	North Dayi	Christianity	Married/ Cohabiting	No formal education	Ewe	5 to 10	Below GH500.00	No	Yes	No	No	No	Yes	No	Yes	Yes	No	Yes	No	Yes						No		2	Poor Knowledge	4	Poor Attitude	0	Poor Practice
446	Artisan	62	North Dayi	Christianity	Single	Basic Level	Ewe	<5	Below GH500.00	No	No	No	No	No	No	No	No	Yes	No	No	Yes	Yes						No		0	Poor Knowledge	3	Poor Attitude	0	Poor Practice
447	Artisan	38	North Dayi	Christianity	Married/ Cohabiting	Secondary	Ewe	5 to 10	Above GH1000.00	Yes	Yes	Yes	Yes	Yes	Yes	Yes	Yes	No	No	Yes	Yes	Yes						No		6	Good Knowledge	5	Good Attitude	0	Poor Practice
448	Artisan	30	South Tongu	Christianity	Married/ Cohabiting	Basic Level	Ewe	5 to 10	GH500.00 – GH1000.00	No	No	No	No	No	No	No	Yes	Yes	Yes	Yes	Yes	Yes						No		0	Poor Knowledge	6	Good Attitude	0	Poor Practice
449	Student	18	North Dayi	Christianity	Single	Secondary	Ewe	<5	Above GH1000.00	No	No	No	No	No	No	No	Yes	No	No	Yes	Yes	Yes				No		No		0	Poor Knowledge	4	Poor Attitude	1	Good practice
450	Artisan	25	South Tongu	Christianity	Single	Secondary	Ewe	<5	GH500.00 – GH1000.00	No	No	No	No	No	No	No	Yes	Yes	Yes	No	No	Yes						No		0	Poor Knowledge	4	Poor Attitude	0	Poor Practice
451	Student	18	North Dayi	Christianity	Single	Basic Level	Ewe	<5	Above GH1000.00	No	No	No	No	No	No	No	Yes	No	No	Yes	Yes	Yes				No		No		0	Poor Knowledge	4	Poor Attitude	1	Good practice
452	Unemployes	29	North Dayi	Christianity	Single	Basic Level	Ewe	<5	Above GH1000.00	Yes	Yes	No	Yes	Yes	Yes	Yes	Yes	No	No	Yes	Yes	Yes				No		No		5	Good Knowledge	5	Good Attitude	1	Good practice
453	Student	27	South Tongu	Christianity	Single	Tertiary	Ewe	5 to 10	GH500.00 – GH1000.00	Yes	Yes	Yes	Yes	Yes	Yes	Yes	Yes	No	Yes	Yes	Yes	Yes						No		6	Good Knowledge	6	Good Attitude	0	Poor Practice
454	Artisan	32	North Dayi	Christianity	Married/ Cohabiting	Basic Level	Ewe	<5	GH500.00 – GH1000.00	Yes	No	No	No	No	Yes	No	Yes	No	No	Yes	Yes	Yes				No		No		2	Poor Knowledge	4	Poor Attitude	1	Good practice
455	Artisan	29	South Tongu	Christianity	Married/ Cohabiting	Basic Level	Ewe	5 to 10	GH500.00 – GH1000.00	Yes	Yes	No	No	Yes	Yes	Yes	Yes	No	Yes	Yes	Yes	Yes						No		4	Good Knowledge	6	Good Attitude	0	Poor Practice
456	Artisan	64	North Dayi	Christianity	Single	No formal education	Ewe	<5	Below GH500.00	Yes	No	No	No	No	Yes	No	Yes	No	No	Yes	Yes	Yes						No		2	Poor Knowledge	4	Poor Attitude	0	Poor Practice
457	Artisan	30		Christianity	Married/ Cohabiting	Basic Level	Ewe	<5	Below GH500.00	Yes	Yes	No	No	No	Yes	No	Yes	No	No	Yes	Yes	Yes				No		No		3	Poor Knowledge	4	Poor Attitude	1	Good practice
458	Artisan	40	South Tongu	Christianity	Married/ Cohabiting	Basic Level	Ewe	<5	GH500.00 – GH1000.00	Yes	Yes	Yes	Yes	Yes	Yes	Yes	Yes	No	Yes	Yes	Yes	Yes	Yes	Yes	Health facilty			No	Severity of symptoms	6	Good Knowledge	6	Good Attitude	3	Good practice
459	Artisan	50	South Tongu	Christianity	Married/ Cohabiting	Secondary	Ewe	5 to 10	GH500.00 – GH1000.00	Yes	Yes	Yes	Yes	Yes	Yes	Yes	Yes	No	Yes	Yes	Yes	Yes						No		6	Good Knowledge	6	Good Attitude	0	Poor Practice
460	Student	23	North Dayi	Christianity	Single	Secondary	Ewe	<5	Above GH1000.00	Yes	Yes	No	No	No	Yes	No	Yes	No	Yes	Yes	Yes	Yes				No		No		3	Poor Knowledge	5	Good Attitude	1	Good practice
461	Artisan	48	South Tongu	Christianity	Married/ Cohabiting	Basic Level	Ewe	<5	GH500.00 – GH1000.00	No	No	No	No	No	No	No	No	Yes	Yes	Yes	Yes	Yes						No		0	Poor Knowledge	5	Good Attitude	0	Poor Practice
462	Civil Servant	39	North Dayi	Christianity	Married/ Cohabiting	Basic Level	Ewe	<5	GH500.00 – GH1000.00	No	No	No	No	No	No	No	Yes	No	No	Yes	Yes	Yes						No		0	Poor Knowledge	4	Poor Attitude	0	Poor Practice
463	Artisan	45	South Tongu	Christianity	Married/ Cohabiting	Basic Level	Ewe	5 to 10	GH500.00 – GH1000.00	No	No	Yes	Yes	Yes	Yes	Yes	No	Yes	No	Yes	Yes	Yes						No		4	Good Knowledge	5	Good Attitude	0	Poor Practice
464	Civil Servant	43	South Tongu	Christianity	Married/ Cohabiting	Secondary	Ewe	<5	Above GH1000.00	Yes	Yes	Yes	Yes	Yes	Yes	Yes	Yes	No	Yes	Yes	Yes	Yes						No		6	Good Knowledge	6	Good Attitude	0	Poor Practice
465	Artisan	28	North Dayi	Christianity	Single	Basic Level	Ewe	<5	Below GH500.00	No	No	No	No	No	No	No	Yes	No	No	Yes	Yes	Yes				No		No		0	Poor Knowledge	4	Poor Attitude	1	Good practice
466	Unemployes	68	North Dayi	Christianity	Divorced/ Separated	No formal education	Ewe	5 to 10	Above GH1000.00	No	No	No	No	No	No	No	Yes	No	Yes	Yes	Yes	Yes						No		0	Poor Knowledge	5	Good Attitude	0	Poor Practice
467	Artisan	28	North Dayi	Christianity	Married/ Cohabiting	Basic Level	Ewe	<5	Below GH500.00	No	No	No	No	No	No	No	Yes	No	No	Yes	Yes	Yes				No	Yes	Yes		0	Poor Knowledge	4	Poor Attitude	3	Good practice
468	Civil Servant	28	North Dayi	Christianity	Married/ Cohabiting	Secondary	Ewe	5 to 10	GH500.00 – GH1000.00	No	No	No	No	No	No	No	Yes	No	No	Yes	Yes	Yes						No		0	Poor Knowledge	4	Poor Attitude	0	Poor Practice
469	Unemployes	24	North Dayi	Christianity	Single	No formal education	Ewe	<5	Above GH1000.00	Yes	Yes	Yes	No	Yes	Yes	Yes	Yes	No	No	Yes	Yes	Yes				No	Yes	Yes		5	Good Knowledge	5	Good Attitude	3	Good practice
470	Artisan	35	North Dayi	Christianity	Single	No formal education	Ewe	<5	Below GH500.00	No	No	No	No	No	No	No	Yes	No	No	Yes	Yes	Yes						No		0	Poor Knowledge	4	Poor Attitude	0	Poor Practice
471	Artisan	56	North Dayi	Christianity	Married/ Cohabiting	Basic Level	Ewe	5 to 10	Below GH500.00	No	No	No	No	No	Yes	No	Yes	No	Yes	Yes	Yes	Yes				No		No		1	Poor Knowledge	5	Good Attitude	1	Good practice
472	Artisan	35	North Tongu	Christianity	Married/ Cohabiting	Basic Level	Ewe	5 to 10	GH500.00 – GH1000.00	Yes	Yes	Yes	Yes	Yes	Yes	Yes	Yes	No	No	Yes	Yes	Yes				No		No		6	Good Knowledge	5	Good Attitude	1	Good practice
473	Artisan	32	North Tongu	Christianity	Married/ Cohabiting	Basic Level	Ewe	5 to 10	Below GH500.00	Yes	Yes	No	No	Yes	No	Yes	Yes	No	No	Yes	Yes	Yes						No		3	Poor Knowledge	5	Good Attitude	0	Poor Practice
474	Artisan	42	North Tongu	Christianity	Married/ Cohabiting	Basic Level	Ewe	5 to 10	Below GH500.00	Yes	Yes	Yes	Yes	Yes	Yes	Yes	Yes	No	No	Yes	Yes	Yes						No		6	Good Knowledge	5	Good Attitude	0	Poor Practice
475	Unemployes	40	North Tongu	Christianity	Single	No formal education	Ewe	5 to 10	Below GH500.00	Yes	Yes	No	No	Yes	No	No	Yes	No	No	Yes	Yes	Yes						No		3	Poor Knowledge	4	Poor Attitude	0	Poor Practice
476	Unemployes	35	North Tongu	Christianity	Single	Basic Level	Ewe	5 to 10	Below GH500.00	Yes	Yes	No	No	Yes	No	Yes	Yes	No	No	Yes	Yes	Yes						No		3	Poor Knowledge	5	Good Attitude	0	Poor Practice
477	Artisan	45	North Tongu	Christianity	Married/ Cohabiting	Secondary	Ewe	5 to 10	GH500.00 – GH1000.00	Yes	Yes	Yes	Yes	Yes	Yes	Yes	Yes	No	No	Yes	Yes	Yes						No		6	Good Knowledge	5	Good Attitude	0	Poor Practice
478	Civil Servant	30	North Tongu	Christianity	Married/ Cohabiting	Tertiary	Ewe	<5	GH500.00 – GH1000.00	Yes	Yes	Yes	Yes	Yes	Yes	Yes	Yes	No	No	Yes	Yes	No						No		6	Good Knowledge	4	Poor Attitude	0	Poor Practice
479	Artisan	32	North Tongu	Christianity	Married/ Cohabiting	Secondary	Ewe	5 to 10	GH500.00 – GH1000.00	Yes	Yes	No	No	Yes	No	Yes	Yes	No	No	Yes	Yes	Yes						No		3	Poor Knowledge	5	Good Attitude	0	Poor Practice
480	Artisan	40	North Tongu	Christianity	Married/ Cohabiting	No formal education	Ewe	5 to 10	GH500.00 – GH1000.00	Yes	Yes	No	No	Yes	No	No	Yes	No	No	Yes	Yes	Yes						No		3	Poor Knowledge	4	Poor Attitude	0	Poor Practice
481	Unemployes	28	North Tongu	Christianity	Single	Tertiary	Ewe	<5	Below GH500.00	Yes	Yes	Yes	Yes	Yes	No	Yes	Yes	No	No	Yes	Yes	Yes						No		5	Good Knowledge	5	Good Attitude	0	Poor Practice
482	Civil Servant	35	North Tongu	Christianity	Single	Tertiary	Ewe	5 to 10	Above GH1000.00	Yes	Yes	Yes	Yes	Yes	Yes	Yes	Yes	No	No	Yes	Yes	Yes						No		6	Good Knowledge	5	Good Attitude	0	Poor Practice
483	Artisan	47	South Tongu	Christianity	Married/ Cohabiting	Basic Level	Ewe	<5	GH500.00 – GH1000.00	No	No	No	No	No	No	No	Yes	No	No	No	No	No						No		0	Poor Knowledge	1	Poor Attitude	0	Poor Practice
484	Unemployes	35	South Tongu	Christianity	Married/ Cohabiting	Basic Level	Ewe	<5	Above GH1000.00	No	No	No	No	No	No	No	No	Yes	Yes	Yes	Yes	Yes						No		0	Poor Knowledge	5	Good Attitude	0	Poor Practice
485	Artisan	33	South Tongu	Christianity	Married/ Cohabiting	Basic Level	Ewe	<5	GH500.00 – GH1000.00	No	No	No	No	No	No	No	Yes	No	Yes	Yes	Yes	Yes						No		0	Poor Knowledge	5	Good Attitude	0	Poor Practice
486	Artisan	44	South Tongu	Christianity	Divorced/ Separated	Basic Level	Ewe	<5	GH500.00 – GH1000.00	No	No	No	No	No	No	No	Yes	No	Yes	Yes	Yes	Yes						No		0	Poor Knowledge	5	Good Attitude	0	Poor Practice
487	Artisan	39	South Tongu	Christianity	Single	Basic Level	Ewe	<5	Below GH500.00	Yes	Yes	Yes	Yes	Yes	Yes	Yes	Yes	No	Yes	Yes	Yes	Yes						No		6	Good Knowledge	6	Good Attitude	0	Poor Practice
488	Artisan	50	South Tongu	Christianity	Married/ Cohabiting	Basic Level	Ewe	<5	GH500.00 – GH1000.00	Yes	Yes	Yes	Yes	Yes	Yes	Yes	Yes	No	Yes	Yes	Yes	Yes						No		6	Good Knowledge	6	Good Attitude	0	Poor Practice
489	Artisan	41	South Tongu	Christianity	Married/ Cohabiting	Basic Level	Ewe	<5	Below GH500.00	No	No	No	No	No	No	No	Yes	Yes	No	Yes	Yes	Yes						No		0	Poor Knowledge	5	Good Attitude	0	Poor Practice
490	Artisan	50	South Tongu	Christianity	Married/ Cohabiting	Basic Level	Ewe	<5	GH500.00 – GH1000.00	Yes	Yes	Yes	Yes	Yes	Yes	Yes	Yes	No	Yes	Yes	Yes	Yes						No		6	Good Knowledge	6	Good Attitude	0	Poor Practice
491	Artisan	25	South Tongu	Christianity	Single	Basic Level	Ewe	<5	Below GH500.00	No	No	No	No	No	No	No	Yes	No	No	No	No	No						No		0	Poor Knowledge	1	Poor Attitude	0	Poor Practice
492	Unemployes	20	South Tongu	Christianity	Single	Basic Level	Ewe	<5	Above GH1000.00	No	No	No	No	No	No	No	Yes	Yes	No	Yes	Yes	No						No		0	Poor Knowledge	4	Poor Attitude	0	Poor Practice
493	Artisan	22	South Tongu	Christianity	Single	Basic Level	Ewe	5 to 10	Below GH500.00	No	No	No	No	No	No	No	Yes	No	Yes	Yes	Yes	Yes						No		0	Poor Knowledge	5	Good Attitude	0	Poor Practice
494	Artisan	23	South Tongu	Christianity	Married/ Cohabiting	Basic Level	Ewe	<5	Below GH500.00	No	No	No	No	No	No	No	Yes	No	Yes	Yes	Yes	Yes						No		0	Poor Knowledge	5	Good Attitude	0	Poor Practice
495	Artisan	29	South Tongu	Christianity	Single	Basic Level	Ewe	<5	Below GH500.00	No	No	No	No	Yes	No	No	Yes	No	Yes	Yes	Yes	Yes						No		1	Poor Knowledge	5	Good Attitude	0	Poor Practice
496	Artisan	47	South Tongu	Christianity	Married/ Cohabiting	Basic Level	Ewe	5 to 10	GH500.00 – GH1000.00	No	No	No	No	No	No	No	Yes	No	Yes	Yes	Yes	Yes						No		0	Poor Knowledge	5	Good Attitude	0	Poor Practice
497	Student	19	South Tongu	Christianity	Single	Basic Level	Ewe	5 to 10	Above GH1000.00	Yes	Yes	No	No	No	Yes	No	Yes	No	Yes	Yes	Yes	Yes						No		3	Poor Knowledge	5	Good Attitude	0	Poor Practice
498	Artisan	37	South Tongu	Christianity	Married/ Cohabiting	Basic Level	Ewe	<5	Below GH500.00	No	No	No	No	No	No	No	Yes	No	Yes	Yes	Yes	Yes						No		0	Poor Knowledge	5	Good Attitude	0	Poor Practice
499	Artisan	47	South Tongu	Christianity	Married/ Cohabiting	Secondary	Ewe	5 to 10	GH500.00 – GH1000.00	Yes	Yes	Yes	Yes	Yes	Yes	Yes	Yes	No	No	Yes	Yes	Yes				No		No		6	Good Knowledge	5	Good Attitude	1	Good practice
500	Artisan	38	South Tongu	Christianity	Married/ Cohabiting	Basic Level	Ewe	5 to 10	GH500.00 – GH1000.00	No	No	No	No	No	No	No	Yes	No	Yes	Yes	Yes	Yes				No		No		0	Poor Knowledge	5	Good Attitude	1	Good practice
501	Artisan	28	South Tongu	Christianity	Single	Basic Level	Ewe	<5	Below GH500.00	No	No	Yes	Yes	Yes	Yes	Yes	No	Yes	No	Yes	Yes	Yes				No		No		4	Good Knowledge	5	Good Attitude	1	Good practice
502	Artisan	44	South Tongu	Christianity	Married/ Cohabiting	Basic Level	Ewe	<5	GH500.00 – GH1000.00	Yes	Yes	Yes	No	No	Yes	No	Yes	No	No	Yes	No	Yes				No		No		4	Good Knowledge	3	Poor Attitude	1	Good practice
503	Artisan	44	South Tongu	Christianity	Married/ Cohabiting	No formal education	Ewe	<5	GH500.00 – GH1000.00	Yes	Yes	No	No	Yes	Yes	No	Yes	No	No	Yes	Yes	Yes				No		No		4	Good Knowledge	4	Poor Attitude	1	Good practice
504	Artisan	49	South Tongu	Christianity	Married/ Cohabiting	Secondary	Ewe	<5	Below GH500.00	No	No	No	No	No	No	No	No	No	No	Yes	Yes	Yes				No		No		0	Poor Knowledge	3	Poor Attitude	1	Good practice
505	Artisan	35	South Tongu	Christianity	Married/ Cohabiting	Basic Level	Ewe	<5	GH500.00 – GH1000.00	No	No	No	No	No	No	No	Yes	No	No	Yes	Yes	Yes				No		No		0	Poor Knowledge	4	Poor Attitude	1	Good practice
506	Artisan	37	South Tongu	Christianity	Married/ Cohabiting	Basic Level	Ewe	<5	Below GH500.00	No	No	No	No	No	No	No	Yes	No	Yes	Yes	Yes	Yes		No		No		No		0	Poor Knowledge	5	Good Attitude	2	Good practice
507	Artisan	40	South Tongu	Christianity	Married/ Cohabiting	Basic Level	Ewe	<5	Below GH500.00	No	No	No	No	No	No	No	Yes	No	Yes	Yes	Yes	Yes				No		No		0	Poor Knowledge	5	Good Attitude	1	Good practice
508	Artisan	45	South Tongu	Christianity	Married/ Cohabiting	Basic Level	Ewe	<5	GH500.00 – GH1000.00	No	No	No	No	No	No	No	Yes	No	Yes	Yes	Yes	Yes				No		No		0	Poor Knowledge	5	Good Attitude	1	Good practice
509	Artisan	33	South Tongu	Christianity	Single	Basic Level	Ewe	<5	GH500.00 – GH1000.00	Yes	Yes	No	No	No	Yes	No	Yes	No	Yes	Yes	No	Yes				No		No		3	Poor Knowledge	4	Poor Attitude	1	Good practice
510	Artisan	27	South Tongu	Christianity	Married/ Cohabiting	Basic Level	Ewe	<5	Below GH500.00	No	No	No	No	No	No	No	Yes	No	No	Yes	No	Yes				No		No		0	Poor Knowledge	3	Poor Attitude	1	Good practice
511	Artisan	24	South Tongu	Christianity	Single	Secondary	Ewe	<5	Below GH500.00	Yes	Yes	No	No	No	Yes	No	Yes	No	No	Yes	Yes	Yes				No		No		3	Poor Knowledge	4	Poor Attitude	1	Good practice
512	Artisan	21	South Tongu	Christianity	Single	Basic Level	Ewe	<5	Below GH500.00	No	No	No	No	Yes	No	No	Yes	No	No	Yes	Yes	Yes				No		No		1	Poor Knowledge	4	Poor Attitude	1	Good practice
513	Artisan	36	South Tongu	Christianity	Married/ Cohabiting	Basic Level	Ewe	<5	Below GH500.00	No	No	No	No	No	No	No	Yes	No	Yes	Yes	Yes	Yes						No		0	Poor Knowledge	5	Good Attitude	0	Poor Practice
514	Artisan	49	South Tongu	Christianity	Married/ Cohabiting	Basic Level	Ewe	5 to 10	GH500.00 – GH1000.00	No	No	No	No	No	No	No	Yes	No	No	Yes	Yes	Yes						No		0	Poor Knowledge	4	Poor Attitude	0	Poor Practice
515	Artisan	39	South Tongu	Christianity	Married/ Cohabiting	Basic Level	Ewe	<5	Below GH500.00	No	No	No	No	No	No	No	Yes	No	Yes	Yes	Yes	Yes						No		0	Poor Knowledge	5	Good Attitude	0	Poor Practice
516	Artisan	41	South Tongu	Christianity	Married/ Cohabiting	Basic Level	Ewe	5 to 10	GH500.00 – GH1000.00	No	No	No	No	No	No	No	Yes	No	Yes	Yes	Yes	Yes				No		No		0	Poor Knowledge	5	Good Attitude	1	Good practice
517	Artisan	28	South Tongu	Christianity	Single	Secondary	Ewe	<5	Below GH500.00	No	No	No	No	No	No	No	Yes	No	No	Yes	Yes	Yes				No		No		0	Poor Knowledge	4	Poor Attitude	1	Good practice
518	Artisan	31	South Tongu	Christianity	Single	Basic Level	Ewe	<5	Below GH500.00	No	No	No	No	No	No	No	Yes	No	Yes	Yes	Yes	Yes						No		0	Poor Knowledge	5	Good Attitude	0	Poor Practice
519	Unemployes	27	South Tongu	Christianity	Single	Secondary	Ewe	<5	Below GH500.00	No	No	No	No	No	No	No	Yes	No	No	Yes	Yes	Yes						No		0	Poor Knowledge	4	Poor Attitude	0	Poor Practice
520	Artisan	47	South Tongu	Christianity	Married/ Cohabiting	Basic Level	Ewe	5 to 10	GH500.00 – GH1000.00	No	No	No	No	No	No	No	Yes	No	Yes	Yes	Yes	Yes		No				No		0	Poor Knowledge	5	Good Attitude	1	Good practice
521	Artisan	29	South Tongu	Christianity	Single	Secondary	Ewe	<5	Below GH500.00	No	No	No	No	No	No	No	Yes	No	No	Yes	Yes	Yes				No		No		0	Poor Knowledge	4	Poor Attitude	1	Good practice
522	Unemployes	23	South Tongu	Christianity	Single	Basic Level	Ewe	<5	Below GH500.00	No	No	No	No	No	No	No	Yes	No	No	Yes	No	Yes						No		0	Poor Knowledge	3	Poor Attitude	0	Poor Practice
523	Artisan	45	South Tongu	Christianity	Married/ Cohabiting	Basic Level	Ewe	5 to 10	Below GH500.00	Yes	Yes	Yes	No	No	Yes	No	Yes	No	No	Yes	Yes	Yes					Yes	Yes		4	Good Knowledge	4	Poor Attitude	2	Good practice
524	Artisan	50	South Tongu	Christianity	Married/ Cohabiting	Basic Level	Ewe	5 to 10	Below GH500.00	Yes	Yes	Yes	Yes	Yes	Yes	Yes	Yes	No	No	Yes	Yes	Yes	Yes	Yes	Health facilty		Yes	Yes	Severity of symptoms	6	Good Knowledge	5	Good Attitude	5	Good practice
525	Artisan	58	South Tongu	Christianity	Divorced/ Separated	Basic Level	Ewe	<5	Below GH500.00	Yes	Yes	Yes	Yes	Yes	Yes	Yes	Yes	No	No	Yes	Yes	Yes					Yes	Yes		6	Good Knowledge	5	Good Attitude	2	Good practice
526	Artisan	21	South Tongu	Christianity	Married/ Cohabiting	Basic Level	Ewe	<5	Below GH500.00	Yes	Yes	Yes	No	No	Yes	No	Yes	No	No	Yes	Yes	Yes						No		4	Good Knowledge	4	Poor Attitude	0	Poor Practice
527	Unemployes	54	South Tongu	Christianity	Married/ Cohabiting	Basic Level	Ewe	<5	Below GH500.00	Yes	Yes	Yes	Yes	No	Yes	Yes	Yes	No	No	Yes	Yes	Yes					Yes	Yes		5	Good Knowledge	5	Good Attitude	2	Good practice
528	Artisan	50	South Tongu	Christianity	Married/ Cohabiting	No formal education	Ewe	<5	Below GH500.00	No	No	No	No	No	No	No	Yes	No	No	Yes	Yes	Yes						No		0	Poor Knowledge	4	Poor Attitude	0	Poor Practice
529	Artisan	59	South Tongu	Christianity	Divorced/ Separated	No formal education	Ewe	<5	Below GH500.00	Yes	Yes	Yes	Yes	No	Yes	Yes	Yes	No	No	Yes	No	Yes	Yes	Yes	Pharmacy/drugstore		Yes	Yes	Severity of symptoms	5	Good Knowledge	4	Poor Attitude	4	Good practice
530	Unemployes	60	South Tongu	Christianity	Divorced/ Separated	No formal education	Ewe	<5	Below GH500.00	Yes	Yes	Yes	No	No	Yes	Yes	Yes	No	No	Yes	No	Yes					Yes	Yes		4	Good Knowledge	4	Poor Attitude	2	Good practice
531	Artisan	25	South Tongu	Christianity	Single	Secondary	Ewe	<5	GH500.00 – GH1000.00	No	No	No	No	No	No	No	No	Yes	No	No	Yes	Yes						No		0	Poor Knowledge	3	Poor Attitude	0	Poor Practice
532	Artisan	39	South Tongu	Christianity	Married/ Cohabiting	Basic Level	Ewe	<5	Below GH500.00	No	No	No	No	No	No	No	Yes	No	No	Yes	No	Yes						No		0	Poor Knowledge	3	Poor Attitude	0	Poor Practice
533	Unemployes	21	South Tongu	Christianity	Single	Secondary	Ewe	<5	Below GH500.00	No	No	No	No	No	No	No	Yes	Yes	No	Yes	No	Yes						No		0	Poor Knowledge	4	Poor Attitude	0	Poor Practice
534	Artisan	58	South Tongu	Christianity	Divorced/ Separated	Basic Level	Ewe	<5	Below GH500.00	Yes	Yes	Yes	Yes	No	Yes	No	Yes	No	No	Yes	No	Yes	Yes	Yes	Health facilty		Yes	Yes	Severity of symptoms	5	Good Knowledge	3	Poor Attitude	5	Good practice
535	Unemployes	60	South Tongu	Christianity	Divorced/ Separated	Basic Level	Ewe	<5	Below GH500.00	Yes	Yes	Yes	Yes	No	Yes	Yes	Yes	No	No	Yes	No	Yes					Yes	Yes		5	Good Knowledge	4	Poor Attitude	2	Good practice
536	Artisan	49	South Tongu	Christianity	Married/ Cohabiting	Basic Level	Ewe	5 to 10	GH500.00 – GH1000.00	No	No	No	No	No	No	No	Yes	No	No	Yes	Yes	Yes						No		0	Poor Knowledge	4	Poor Attitude	0	Poor Practice
537	Artisan	50	South Tongu	Christianity	Single	Basic Level	Ewe	5 to 10	GH500.00 – GH1000.00	No	No	No	No	No	No	No	Yes	No	No	Yes	No	Yes						No		0	Poor Knowledge	3	Poor Attitude	0	Poor Practice
538	Artisan	35	South Tongu	Christianity	Married/ Cohabiting	Basic Level	Ewe	<5	Below GH500.00	No	No	No	No	No	No	No	Yes	No	No	Yes	No	Yes						No		0	Poor Knowledge	3	Poor Attitude	0	Poor Practice
539	Artisan	47	South Tongu	Christianity	Married/ Cohabiting	Basic Level	Ewe	<5	Below GH500.00	No	No	No	No	No	No	No	Yes	No	No	Yes	No	Yes						No		0	Poor Knowledge	3	Poor Attitude	0	Poor Practice
540	Unemployes	19	South Tongu	Christianity	Married/ Cohabiting	Basic Level	Ewe	<5	Below GH500.00	No	No	No	No	No	No	No	Yes	No	No	Yes	Yes	Yes						No		0	Poor Knowledge	4	Poor Attitude	0	Poor Practice
541	Artisan	36	South Tongu	Christianity	Married/ Cohabiting	Basic Level	Ewe	<5	GH500.00 – GH1000.00	No	No	No	No	No	No	No	Yes	No	No	Yes	Yes	Yes						No		0	Poor Knowledge	4	Poor Attitude	0	Poor Practice
542	Artisan	19	South Tongu	Christianity	Single	Basic Level	Ewe	<5	Below GH500.00	No	No	No	No	No	No	No	Yes	No	No	Yes	No	Yes	Yes	Yes	Health facilty		Yes	Yes	Severity of symptoms	0	Poor Knowledge	3	Poor Attitude	5	Good practice
543	Artisan	50	South Tongu	Christianity	Married/ Cohabiting	No formal education	Ewe	5 to 10	Below GH500.00	Yes	Yes	Yes	No	No	Yes	Yes	Yes	No	No	Yes	Yes	Yes					Yes	Yes		4	Good Knowledge	5	Good Attitude	2	Good practice
544	Artisan	25	South Tongu	Christianity	Married/ Cohabiting	Secondary	Ewe	<5	GH500.00 – GH1000.00	No	No	No	No	No	No	No	Yes	Yes	No	Yes	Yes	Yes						No		0	Poor Knowledge	5	Good Attitude	0	Poor Practice
545	Artisan	38	North Dayi	Christianity	Single	No formal education	Ewe	<5	Below GH500.00	No	No	No	No	No	No	No	Yes	No	No	Yes	Yes	Yes						No		0	Poor Knowledge	4	Poor Attitude	0	Poor Practice
546	Artisan	54	North Dayi	Christianity	Divorced/ Separated	Basic Level	Ewe	5 to 10	GH500.00 – GH1000.00	No	No	No	No	No	Yes	No	Yes	No	No	Yes	Yes	Yes						No		1	Poor Knowledge	4	Poor Attitude	0	Poor Practice
547	Student	18	North Dayi	Christianity	Single	Secondary	Ewe	<5	Above GH1000.00	No	No	No	No	No	No	No	Yes	No	No	Yes	Yes	Yes						No		0	Poor Knowledge	4	Poor Attitude	0	Poor Practice
548	Civil Servant	35	North Dayi	Christianity	Married/ Cohabiting	Secondary	Ewe	<5	GH500.00 – GH1000.00	No	No	No	No	No	No	No	No	Yes	No	No	No	Yes						No		0	Poor Knowledge	2	Poor Attitude	0	Poor Practice
549	Student	18	North Dayi	Christianity	Single	Secondary	Ewe	<5	Above GH1000.00	No	No	No	No	No	No	No	Yes	No	No	Yes	Yes	Yes						No		0	Poor Knowledge	4	Poor Attitude	0	Poor Practice
550	Unemployes	72	North Dayi	Christianity	Divorced/ Separated	No formal education	Ewe	5 to 10	Below GH500.00	Yes	Yes	Yes	No	No	Yes	Yes	Yes	No	No	Yes	Yes	Yes						No		4	Good Knowledge	5	Good Attitude	0	Poor Practice
551	Unemployes	65	North Dayi	Christianity	Divorced/ Separated	No formal education	Ewe	5 to 10	Above GH1000.00	No	No	No	No	No	No	No	Yes	No	Yes	Yes	Yes	Yes						No		0	Poor Knowledge	5	Good Attitude	0	Poor Practice
552	Unemployes	52	North Dayi	Christianity	Divorced/ Separated	Basic Level	Ewe	<5	Above GH1000.00	Yes	Yes	No	No	No	Yes	No	Yes	No	No	Yes	Yes	Yes						No		3	Poor Knowledge	4	Poor Attitude	0	Poor Practice
553	Student	20	North Dayi	Christianity	Single	Secondary	Ewe	<5	Above GH1000.00	Yes	Yes	Yes	Yes	No	Yes	Yes	Yes	No	Yes	Yes	Yes	Yes						No		5	Good Knowledge	6	Good Attitude	0	Poor Practice
554	Student	19	North Dayi	Christianity	Single	Secondary	Ewe	<5	Above GH1000.00	Yes	No	No	No	No	Yes	No	Yes	No	No	Yes	Yes	Yes						No		2	Poor Knowledge	4	Poor Attitude	0	Poor Practice
555	Civil Servant	29	North Dayi	Christianity	Married/ Cohabiting	Tertiary	Ewe	<5	Above GH1000.00	Yes	Yes	No	No	Yes	No	No	Yes	No	No	Yes	Yes	Yes						No		3	Poor Knowledge	4	Poor Attitude	0	Poor Practice
556	Artisan	45	North Dayi	Christianity	Divorced/ Separated	Basic Level	Ewe	5 to 10	GH500.00 – GH1000.00	Yes	Yes	Yes	No	Yes	Yes	No	Yes	No	Yes	Yes	Yes	Yes						No		5	Good Knowledge	5	Good Attitude	0	Poor Practice
557	Unemployes	21	North Dayi	Christianity	Single	Basic Level	Ewe	<5	Above GH1000.00	Yes	Yes	No	No	No	Yes	No	Yes	No	Yes	Yes	Yes	Yes						No		3	Poor Knowledge	5	Good Attitude	0	Poor Practice
558	Student	18	North Dayi	Christianity	Single	Secondary	Ewe	<5	Above GH1000.00	Yes	Yes	No	Yes	No	Yes	No	Yes	No	Yes	Yes	Yes	Yes						No		4	Good Knowledge	5	Good Attitude	0	Poor Practice
559	Civil Servant	45	North Dayi	Christianity	Married/ Cohabiting	Tertiary	Ewe	<5	Above GH1000.00	Yes	Yes	Yes	Yes	Yes	Yes	Yes	Yes	No	No	Yes	Yes	Yes	No	Yes	Health facilty			No	Severity of symptoms	6	Good Knowledge	5	Good Attitude	4	Good practice
560	Artisan	32	North Tongu	Christianity	Married/ Cohabiting	Basic Level	Ewe	5 to 10	Below GH500.00	Yes	Yes	Yes	No	Yes	No	Yes	Yes	No	No	Yes	Yes	Yes						No		4	Good Knowledge	5	Good Attitude	0	Poor Practice
561	Artisan	29	North Tongu	Christianity	Married/ Cohabiting	Basic Level	Ewe	5 to 10	GH500.00 – GH1000.00	Yes	Yes	Yes	Yes	Yes	Yes	Yes	Yes	No	Yes	Yes	Yes	Yes						No		6	Good Knowledge	6	Good Attitude	0	Poor Practice
562	Unemployes	23	North Tongu	Christianity	Single	Basic Level	Ewe	<5	Below GH500.00	Yes	Yes	No	No	Yes	Yes	Yes	Yes	No	No	Yes	Yes	Yes						No		4	Good Knowledge	5	Good Attitude	0	Poor Practice
563	Unemployes	24	North Tongu	Christianity	Single	Basic Level	Ewe	<5	Below GH500.00	Yes	Yes	Yes	Yes	Yes	Yes	Yes	Yes	No	Yes	Yes	Yes	Yes	Yes	Yes	Health facilty			No	Severity of symptoms	6	Good Knowledge	6	Good Attitude	3	Good practice
564	Artisan	45	North Tongu	Christianity	Married/ Cohabiting	Basic Level	Ewe	5 to 10	GH500.00 – GH1000.00	Yes	No	No	No	Yes	No	No	Yes	No	No	Yes	Yes	Yes						No		2	Poor Knowledge	4	Poor Attitude	0	Poor Practice
565	Student	19	North Tongu	Christianity	Single	Secondary	Ewe	5 to 10	Below GH500.00	Yes	Yes	Yes	No	Yes	Yes	Yes	Yes	No	No	Yes	Yes	Yes						No		5	Good Knowledge	5	Good Attitude	0	Poor Practice
566	Student	26	North Tongu	Christianity	Single	Tertiary	Ewe	5 to 10	GH500.00 – GH1000.00	Yes	Yes	Yes	No	Yes	No	Yes	Yes	No	Yes	Yes	Yes	Yes				Yes		No		4	Good Knowledge	6	Good Attitude	0	Poor Practice
567	Artisan	32	North Tongu	Christianity	Married/ Cohabiting	Secondary	Ewe	5 to 10	GH500.00 – GH1000.00	Yes	Yes	Yes	No	Yes	No	Yes	Yes	No	Yes	Yes	Yes	Yes						No		4	Good Knowledge	6	Good Attitude	0	Poor Practice
568	Artisan	29	North Tongu	Christianity	Married/ Cohabiting	Basic Level	Ewe	5 to 10	Below GH500.00	Yes	Yes	Yes	No	Yes	No	Yes	Yes	No	Yes	Yes	Yes	Yes						No		4	Good Knowledge	6	Good Attitude	0	Poor Practice
569	Student	18	North Tongu	Christianity	Single	Secondary	Ewe	5 to 10	Below GH500.00	Yes	Yes	Yes	Yes	Yes	No	Yes	Yes	No	No	Yes	Yes	Yes						No		5	Good Knowledge	5	Good Attitude	0	Poor Practice
570	Artisan	23	North Tongu	Christianity	Single	Basic Level	Ewe	5 to 10	Below GH500.00	Yes	Yes	Yes	No	Yes	Yes	Yes	Yes	No	No	Yes	Yes	Yes						No		5	Good Knowledge	5	Good Attitude	0	Poor Practice
571	Artisan	39	South Tongu	Christianity	Married/ Cohabiting	Basic Level	Ewe	<5	Below GH500.00	Yes	Yes	No	No	No	Yes	No	Yes	No	Yes	Yes	Yes	Yes						No		3	Poor Knowledge	5	Good Attitude	0	Poor Practice
572	Artisan	26	South Tongu	Christianity	Married/ Cohabiting	Secondary	Ewe	<5	GH500.00 – GH1000.00	Yes	Yes	Yes	No	No	Yes	Yes	Yes	No	No	Yes	Yes	Yes					Yes	Yes		4	Good Knowledge	5	Good Attitude	2	Good practice
573	Unemployes	24	North Tongu	Christianity	Married/ Cohabiting	Basic Level	Ewe	5 to 10	GH500.00 – GH1000.00	Yes	Yes	Yes	No	Yes	No	Yes	Yes	No	No	Yes	Yes	Yes						No		4	Good Knowledge	5	Good Attitude	0	Poor Practice
574	Artisan	49	North Tongu	Christianity	Married/ Cohabiting	No formal education	Ewe	5 to 10	Below GH500.00	Yes	Yes	Yes	No	Yes	No	Yes	Yes	No	No	Yes	Yes	Yes						No		4	Good Knowledge	5	Good Attitude	0	Poor Practice
575	Unemployes	26	North Tongu	Christianity	Single	Secondary	Ewe	5 to 10	GH500.00 – GH1000.00	Yes	Yes	Yes	No	Yes	Yes	No	Yes	No	No	Yes	Yes	Yes						No		5	Good Knowledge	4	Poor Attitude	0	Poor Practice
576	Artisan	46	South Tongu	Christianity	Married/ Cohabiting	Basic Level	Ewe	<5	Below GH500.00	No	No	No	No	No	No	No	Yes	No	Yes	Yes	Yes	Yes						No		0	Poor Knowledge	5	Good Attitude	0	Poor Practice
577	Artisan	32	South Tongu	Christianity	Married/ Cohabiting	Secondary	Ewe	<5	GH500.00 – GH1000.00	No	No	No	No	No	No	No	Yes	No	No	Yes	No	Yes				No		No		0	Poor Knowledge	3	Poor Attitude	1	Good practice
578	Artisan	21	South Tongu	Christianity	Single	Basic Level	Ewe	5 to 10	Below GH500.00	No	No	No	No	No	No	No	Yes	No	No	Yes	Yes	Yes				No		No		0	Poor Knowledge	4	Poor Attitude	1	Good practice
579	Artisan	39	South Tongu	Christianity	Married/ Cohabiting	Basic Level	Ewe	<5	Below GH500.00	Yes	Yes	No	No	No	Yes	No	Yes	No	No	Yes	Yes	Yes				No		No		3	Poor Knowledge	4	Poor Attitude	1	Good practice
580	Student	23	North Tongu	Christianity	Single	Basic Level	Ewe	5 to 10	GH500.00 – GH1000.00	Yes	Yes	No	No	Yes	Yes	Yes	Yes	No	Yes	Yes	Yes	Yes						No		4	Good Knowledge	6	Good Attitude	0	Poor Practice
581	Artisan	31	North Tongu	Christianity	Married/ Cohabiting	Basic Level	Ewe	5 to 10	GH500.00 – GH1000.00	Yes	Yes	Yes	No	Yes	No	Yes	Yes	No	No	Yes	Yes	Yes						No		4	Good Knowledge	5	Good Attitude	0	Poor Practice
582	Civil Servant	44	North Tongu	Christianity	Married/ Cohabiting	Tertiary	Ewe	5 to 10	Above GH1000.00	Yes	Yes	No	No	Yes	No	Yes	Yes	No	Yes	Yes	Yes	Yes						No		3	Poor Knowledge	6	Good Attitude	0	Poor Practice
583	Unemployes	25	North Tongu	Christianity	Divorced/ Separated	Secondary	Ewe	5 to 10	Above GH1000.00	Yes	Yes	No	No	Yes	Yes	Yes	Yes	No	Yes	Yes	Yes	Yes						No		4	Good Knowledge	6	Good Attitude	0	Poor Practice
584	Unemployes	27	North Tongu	Christianity	Single	Basic Level	Ewe	5 to 10	Above GH1000.00	Yes	Yes	No	No	Yes	No	Yes	Yes	No	No	Yes	Yes	Yes						No		3	Poor Knowledge	5	Good Attitude	0	Poor Practice
585	Artisan	39	North Tongu	Christianity	Married/ Cohabiting	Basic Level	Ewe	5 to 10	Below GH500.00	Yes	Yes	No	No	Yes	No	Yes	Yes	No	No	Yes	Yes	Yes						No		3	Poor Knowledge	5	Good Attitude	0	Poor Practice
586	Unemployes	21	North Tongu	Christianity	Single	Basic Level	Ewe	5 to 10	Above GH1000.00	Yes	Yes	No	No	Yes	No	Yes	Yes	No	No	Yes	Yes	Yes						No		3	Poor Knowledge	5	Good Attitude	0	Poor Practice
587	Artisan	58	North Tongu	Christianity	Divorced/ Separated	No formal education	Ewe	5 to 10	Above GH1000.00	Yes	Yes	No	No	Yes	No	No	Yes	No	No	Yes	Yes	Yes						No		3	Poor Knowledge	4	Poor Attitude	0	Poor Practice
588	Unemployes	32	South Tongu	Christianity	Single	Basic Level	Ewe	<5	Below GH500.00	No	No	No	No	No	No	No	Yes	No	Yes	Yes	Yes	Yes				No		No		0	Poor Knowledge	5	Good Attitude	1	Good practice
589	Artisan	28	South Tongu	Christianity	Single	Basic Level	Ewe	<5	Below GH500.00	No	No	No	No	No	Yes	No	Yes	No	No	Yes	Yes	Yes				No		No		1	Poor Knowledge	4	Poor Attitude	1	Good practice
590	Artisan	32	South Tongu	Christianity	Divorced/ Separated	Basic Level	Ewe	<5	Below GH500.00	Yes	Yes	No	No	No	Yes	No	Yes	No	No	Yes	No	Yes				No		No		3	Poor Knowledge	3	Poor Attitude	1	Good practice
591	Artisan	45	South Tongu	Christianity	Married/ Cohabiting	Basic Level	Ewe	5 to 10	GH500.00 – GH1000.00	No	No	No	No	No	No	No	Yes	No	No	Yes	Yes	Yes						No		0	Poor Knowledge	4	Poor Attitude	0	Poor Practice
592	Artisan		South Tongu	Christianity	Divorced/ Separated	Basic Level	Ewe	5 to 10	Below GH500.00	No	No	No	No	No	No	No	Yes	No	No	Yes	No	Yes						No		0	Poor Knowledge	3	Poor Attitude	0	Poor Practice
593	Artisan	53	South Tongu	Christianity	Divorced/ Separated	No formal education	Ewe	<5	Below GH500.00	No	No	No	No	No	No	No	Yes	No	Yes	Yes	Yes	Yes				No		No		0	Poor Knowledge	5	Good Attitude	1	Good practice
594	Artisan	19	South Tongu	Christianity	Single	Secondary	Ewe	<5	Below GH500.00	No	No	No	No	No	No	No	Yes	No	No	Yes	No	Yes				No		No		0	Poor Knowledge	3	Poor Attitude	1	Good practice
595	Artisan	23	South Tongu	Christianity	Married/ Cohabiting	Basic Level	Ewe	<5	Below GH500.00	No	No	No	No	No	No	No	Yes	No	Yes	Yes	Yes	Yes				No		No		0	Poor Knowledge	5	Good Attitude	1	Good practice
596	Artisan	28	South Tongu	Christianity	Married/ Cohabiting	Secondary	Ewe	5 to 10	GH500.00 – GH1000.00	No	No	No	No	Yes	No	Yes	Yes	Yes	Yes	Yes	Yes	Yes		No		No		No		1	Poor Knowledge	7	Good Attitude	2	Good practice
597	Artisan	19	South Tongu	Christianity	Single	Basic Level	Ewe	5 to 10	Below GH500.00	Yes	Yes	No	No	No	Yes	No	Yes	No	No	Yes	Yes	Yes				No		No		3	Poor Knowledge	4	Poor Attitude	1	Good practice
598	Artisan	41	South Tongu	Christianity	Married/ Cohabiting	Basic Level	Ewe	<5	Below GH500.00	Yes	Yes	Yes	No	No	Yes	No	Yes	No	Yes	Yes	Yes	Yes				No		No		4	Good Knowledge	5	Good Attitude	1	Good practice
599	Artisan	50	South Tongu	Christianity	Married/ Cohabiting	No formal education	Ewe	5 to 10	GH500.00 – GH1000.00	Yes	Yes	Yes	No	No	Yes	No	Yes	No	No	Yes	Yes	Yes				No		No		4	Good Knowledge	4	Poor Attitude	1	Good practice
600	Artisan	30	South Tongu	Christianity	Single	Basic Level	Ewe	5 to 10	Below GH500.00	Yes	Yes	Yes	No	No	Yes	No	Yes	No	No	Yes	No	Yes				No		No		4	Good Knowledge	3	Poor Attitude	1	Good practice
601	Artisan	22	South Tongu	Christianity	Married/ Cohabiting	Secondary	Ewe	5 to 10	GH500.00 – GH1000.00	No	No	No	No	No	No	No	Yes	No	No	Yes	Yes	Yes				No		No		0	Poor Knowledge	4	Poor Attitude	1	Good practice
602	Artisan	39	South Tongu	Christianity	Married/ Cohabiting	Basic Level	Ewe	<5	GH500.00 – GH1000.00	Yes	Yes	Yes	No	Yes	Yes	No	Yes	No	No	Yes	Yes	Yes		No				No		5	Good Knowledge	4	Poor Attitude	1	Good practice
603	Artisan	26	South Tongu	Christianity	Single	Secondary	Ewe	<5	Below GH500.00	No	No	No	No	No	No	No	Yes	No	Yes	Yes	Yes	Yes				No		No		0	Poor Knowledge	5	Good Attitude	1	Good practice
604	Unemployes	25	South Tongu	Christianity	Married/ Cohabiting	Secondary	Ewe	<5	Below GH500.00	No	No	No	No	No	No	No	Yes	No	No	Yes	Yes	Yes				No		No		0	Poor Knowledge	4	Poor Attitude	1	Good practice
605	Artisan	27	South Tongu	Christianity	Single	Basic Level	Ewe	<5	Below GH500.00	No	No	No	No	No	No	No	No	Yes	No	No	Yes	No						No		0	Poor Knowledge	2	Poor Attitude	0	Poor Practice
606	Artisan	20	South Tongu	Christianity	Single	Secondary	Ewe	<5	Below GH500.00	No	No	No	No	No	No	No	Yes	No	No	Yes	Yes	Yes				No		No		0	Poor Knowledge	4	Poor Attitude	1	Good practice
607	Unemployes	45	South Tongu	Christianity	Single	Basic Level	Ewe	<5	Below GH500.00	No	No	No	No	No	No	No	No	Yes	No	No	No	Yes						No		0	Poor Knowledge	2	Poor Attitude	0	Poor Practice
608	Artisan	39	South Tongu	Christianity	Married/ Cohabiting	Basic Level	Ewe	<5	Below GH500.00	No	No	No	No	No	No	No	Yes	No	No	Yes	Yes	Yes				No		No		0	Poor Knowledge	4	Poor Attitude	1	Good practice
609	Unemployes	25	South Tongu	Christianity	Single	Basic Level	Ewe	<5	Below GH500.00	No	No	No	No	No	No	No	Yes	No	No	Yes	Yes	Yes						No		0	Poor Knowledge	4	Poor Attitude	0	Poor Practice
610	Artisan	30	South Tongu	Christianity	Single	Basic Level	Ewe	<5	Below GH500.00	Yes	No	No	No	No	No	No	Yes	No	No	Yes	Yes	Yes						No		1	Poor Knowledge	4	Poor Attitude	0	Poor Practice
611	Artisan	39	South Tongu	Christianity	Married/ Cohabiting	Basic Level	Ewe	<5	Below GH500.00	No	No	No	No	No	No	No	Yes	No	No	Yes	Yes	Yes				No		No		0	Poor Knowledge	4	Poor Attitude	1	Good practice
612	Unemployes	18	South Tongu	Christianity	Single	Basic Level	Ewe	<5	Below GH500.00	No	No	No	No	No	No	No	Yes	No	No	Yes	Yes	Yes						No		0	Poor Knowledge	4	Poor Attitude	0	Poor Practice
613	Unemployes	23	South Tongu	Christianity	Married/ Cohabiting	Secondary	Ewe	5 to 10	Below GH500.00	No	No	No	No	No	No	No	Yes	No	Yes	Yes	Yes	Yes				No		No		0	Poor Knowledge	5	Good Attitude	1	Good practice
614	Artisan	31	South Tongu	Christianity	Single	Basic Level	Ewe	<5	Below GH500.00	No	No	No	No	No	No	No	Yes	No	Yes	Yes	Yes	Yes				No		No		0	Poor Knowledge	5	Good Attitude	1	Good practice
615	Artisan	39	South Tongu	Christianity	Married/ Cohabiting	Basic Level	Ewe	5 to 10	GH500.00 – GH1000.00	No	No	No	No	No	No	No	No	Yes	No	Yes	Yes	Yes				No		No		0	Poor Knowledge	4	Poor Attitude	1	Good practice
616	Artisan	35	South Tongu	Christianity	Married/ Cohabiting	Basic Level	Ewe	5 to 10	GH500.00 – GH1000.00	No	No	No	No	No	No	No	No	Yes	No	Yes	Yes	Yes				No		No		0	Poor Knowledge	4	Poor Attitude	1	Good practice
617	Artisan	41	South Tongu	Christianity	Married/ Cohabiting	Basic Level	Ewe	5 to 10	GH500.00 – GH1000.00	No	No	No	No	No	No	No	Yes	No	No	Yes	Yes	No				No		No		0	Poor Knowledge	3	Poor Attitude	1	Good practice
618	Artisan	39	South Tongu	Christianity	Married/ Cohabiting	Basic Level	Ewe	<5	Below GH500.00	No	No	No	No	No	No	No	Yes	No	No	Yes	Yes	Yes						No		0	Poor Knowledge	4	Poor Attitude	0	Poor Practice
619	Unemployes	19	South Tongu	Christianity	Married/ Cohabiting	Basic Level	Ewe	<5	Below GH500.00	Yes	Yes	Yes	No	No	Yes	No	No	Yes	No	No	No	Yes						No		4	Good Knowledge	2	Poor Attitude	0	Poor Practice
620	Unemployes	32	South Tongu	Christianity	Single	Basic Level	Ewe	<5	Below GH500.00	No	No	No	No	No	No	No	Yes	No	No	Yes	Yes	Yes						No		0	Poor Knowledge	4	Poor Attitude	0	Poor Practice
621	Unemployes	30	South Tongu	Christianity	Married/ Cohabiting	Basic Level	Ewe	<5	Below GH500.00	Yes	Yes	Yes	No	No	Yes	No	Yes	No	No	Yes	Yes	Yes						No		4	Good Knowledge	4	Poor Attitude	0	Poor Practice
622	Artisan	18	South Tongu	Christianity	Married/ Cohabiting	Basic Level	Ewe	<5	Below GH500.00	Yes	Yes	Yes	No	Yes	Yes	No	Yes	No	No	Yes	Yes	Yes						No		5	Good Knowledge	4	Poor Attitude	0	Poor Practice
623	Artisan	37	South Tongu	Christianity	Divorced/ Separated	Basic Level	Ewe	<5	Below GH500.00	No	No	No	No	No	No	No	Yes	No	No	Yes	Yes	Yes				No		No		0	Poor Knowledge	4	Poor Attitude	1	Good practice
624	Unemployes	19	South Tongu	Christianity	Married/ Cohabiting	Basic Level	Ewe	<5	Below GH500.00	No	No	No	No	No	No	No	Yes	No	No	Yes	Yes	Yes						No		0	Poor Knowledge	4	Poor Attitude	0	Poor Practice
625	Artisan	43	South Tongu	Christianity	Married/ Cohabiting	Basic Level	Ewe	<5	Below GH500.00	No	No	No	No	No	No	No	Yes	No	No	Yes	Yes	Yes				No		No		0	Poor Knowledge	4	Poor Attitude	1	Good practice
626	Artisan	22	South Tongu	Christianity	Single	Secondary	Ewe	5 to 10	GH500.00 – GH1000.00	Yes	Yes	Yes	No	No	Yes	No	Yes	No	No	Yes	Yes	Yes						No		4	Good Knowledge	4	Poor Attitude	0	Poor Practice
627	Artisan	41	South Tongu	Christianity	Married/ Cohabiting	Basic Level	Ewe	<5	Below GH500.00	No	No	No	No	No	No	No	Yes	No	No	Yes	Yes	Yes				No		No		0	Poor Knowledge	4	Poor Attitude	1	Good practice
628	Artisan	22	South Tongu	Christianity	Married/ Cohabiting	Secondary	Ewe	<5	Below GH500.00	Yes	Yes	Yes	Yes	Yes	Yes	Yes	Yes	No	No	Yes	Yes	No						No		6	Good Knowledge	4	Poor Attitude	0	Poor Practice
629	Artisan	28	South Tongu	Christianity	Single	Basic Level	Ewe	<5	Below GH500.00	No	No	No	No	No	No	No	Yes	No	No	Yes	Yes	Yes				No		No		0	Poor Knowledge	4	Poor Attitude	1	Good practice
630	Artisan	30	South Tongu	Christianity	Married/ Cohabiting	Basic Level	Ewe	<5	GH500.00 – GH1000.00	No	No	No	No	No	No	No	Yes	No	No	Yes	Yes	Yes						No		0	Poor Knowledge	4	Poor Attitude	0	Poor Practice
631	Artisan	58	South Tongu	Christianity	Divorced/ Separated	Basic Level	Ewe	<5	Below GH500.00	Yes	Yes	Yes	Yes	Yes	Yes	Yes	Yes	No	No	Yes	No	Yes					Yes	Yes		6	Good Knowledge	4	Poor Attitude	2	Good practice
632	Artisan	42	South Tongu	Christianity	Married/ Cohabiting	No formal education	Ewe	<5	Below GH500.00	No	No	No	No	No	No	No	Yes	No	No	Yes	Yes	Yes						No		0	Poor Knowledge	4	Poor Attitude	0	Poor Practice
633	Artisan	38	South Tongu	Christianity	Married/ Cohabiting	Basic Level	Ewe	5 to 10	GH500.00 – GH1000.00	No	No	No	No	No	No	No	No	Yes	No	No	No	Yes						No		0	Poor Knowledge	2	Poor Attitude	0	Poor Practice
634	Artisan	60	South Tongu	Christianity	Divorced/ Separated	No formal education	Ewe	<5	Below GH500.00	Yes	Yes	Yes	Yes	Yes	Yes	Yes	Yes	No	No	Yes	No	Yes					Yes	Yes		6	Good Knowledge	4	Poor Attitude	2	Good practice
635	Artisan	38	South Tongu	Christianity	Married/ Cohabiting	Basic Level	Ewe	<5	Below GH500.00	No	No	No	No	No	No	No	Yes	No	No	Yes	Yes	Yes				No		No		0	Poor Knowledge	4	Poor Attitude	1	Good practice
636	Artisan	45	South Tongu	Christianity	Married/ Cohabiting	Basic Level	Ewe	5 to 10	GH500.00 – GH1000.00	No	No	No	No	No	No	No	No	Yes	No	No	No	Yes						No		0	Poor Knowledge	2	Poor Attitude	0	Poor Practice
637	Artisan	29	South Tongu	Christianity	Married/ Cohabiting	Basic Level	Ewe	<5	Below GH500.00	No	No	No	No	No	No	No	No	No	No	Yes	Yes	Yes				No		No		0	Poor Knowledge	3	Poor Attitude	1	Good practice
638	Artisan	29	South Tongu	Christianity	Married/ Cohabiting	Secondary	Ewe	5 to 10	GH500.00 – GH1000.00	No	No	No	No	No	No	No	No	Yes	No	No	Yes	Yes						No		0	Poor Knowledge	3	Poor Attitude	0	Poor Practice
639	Student	20	South Tongu	Christianity	Single	Secondary	Ewe	5 to 10	Below GH500.00	No	No	No	No	No	No	No	Yes	No	Yes	Yes	Yes	Yes				No		No		0	Poor Knowledge	5	Good Attitude	1	Good practice
640	Artisan	42	South Tongu	Christianity	Single	Basic Level	Ewe	<5	Below GH500.00	No	No	No	No	No	No	No	Yes	No	Yes	Yes	Yes	Yes						No		0	Poor Knowledge	5	Good Attitude	0	Poor Practice
641	Student	21	South Tongu	Christianity	Single	Secondary	Ewe	<5	Below GH500.00	No	No	No	No	No	No	No	Yes	No	No	Yes	Yes	No				No		No		0	Poor Knowledge	3	Poor Attitude	1	Good practice
642	Artisan	32	South Tongu	Christianity	Married/ Cohabiting	Basic Level	Ewe	<5	GH500.00 – GH1000.00	No	No	No	No	No	No	No	Yes	Yes	No	Yes	Yes	Yes				No		No		0	Poor Knowledge	5	Good Attitude	1	Good practice
643	Artisan	47	South Tongu	Christianity	Married/ Cohabiting	Basic Level	Ewe	5 to 10	GH500.00 – GH1000.00	No	No	No	No	No	No	No	Yes	No	No	Yes	Yes	No				No		No		0	Poor Knowledge	3	Poor Attitude	1	Good practice
644	Artisan	50	South Tongu	Christianity	Married/ Cohabiting	Secondary	Ewe	<5	GH500.00 – GH1000.00	Yes	Yes	Yes	Yes	Yes	Yes	Yes	Yes	No	No	Yes	Yes	Yes				No		No		6	Good Knowledge	5	Good Attitude	1	Good practice
645	Artisan	45	South Tongu	Christianity	Married/ Cohabiting	Basic Level	Ewe	5 to 10	Below GH500.00	No	No	No	No	Yes	No	No	Yes	No	No	Yes	Yes	Yes				No		No		1	Poor Knowledge	4	Poor Attitude	1	Good practice
646	Artisan	33	South Tongu	Christianity	Single	No formal education	Ewe	<5	GH500.00 – GH1000.00	No	No	No	No	No	No	No	Yes	No	Yes	Yes	Yes	Yes				No		No		0	Poor Knowledge	5	Good Attitude	1	Good practice
647	Artisan	30	South Tongu	Christianity	Single	Basic Level	Ewe	<5	GH500.00 – GH1000.00	No	No	No	No	No	No	No	Yes	No	No	Yes	Yes	No				No		No		0	Poor Knowledge	3	Poor Attitude	1	Good practice
648	Artisan	49	South Tongu	Christianity	Married/ Cohabiting	Basic Level	Ewe	<5	Below GH500.00	No	No	No	No	No	No	No	No	No	No	Yes	Yes	Yes				No		No		0	Poor Knowledge	3	Poor Attitude	1	Good practice
649	Artisan	36	South Tongu	Christianity	Married/ Cohabiting	Secondary	Ewe	<5	GH500.00 – GH1000.00	No	No	No	No	Yes	No	No	No	Yes	No	Yes	Yes	Yes				No		No		1	Poor Knowledge	4	Poor Attitude	1	Good practice
650	Artisan	45	South Tongu	Christianity	Divorced/ Separated	Basic Level	Ewe	5 to 10	GH500.00 – GH1000.00	Yes	Yes	Yes	Yes	Yes	Yes	Yes	Yes	No	No	Yes	Yes	Yes				No		No		6	Good Knowledge	5	Good Attitude	1	Good practice
651	Artisan	51	South Tongu	Christianity	Married/ Cohabiting	No formal education	Ewe	<5	GH500.00 – GH1000.00	No	No	No	No	No	No	No	Yes	No	No	Yes	Yes	Yes				No		No		0	Poor Knowledge	4	Poor Attitude	1	Good practice
652	Student	20	South Tongu	Christianity	Single	Secondary	Ewe	<5	Below GH500.00	No	No	No	No	No	No	No	Yes	No	Yes	Yes	Yes	Yes				No		No		0	Poor Knowledge	5	Good Attitude	1	Good practice
653	Artisan	29	South Tongu	Christianity	Single	Basic Level	Ewe	<5	Below GH500.00	No	No	No	No	No	No	No	Yes	No	No	Yes	Yes	Yes				No		No		0	Poor Knowledge	4	Poor Attitude	1	Good practice
654	Artisan	27	South Tongu	Christianity	Single	No formal education	Ewe	<5	GH500.00 – GH1000.00	No	No	No	No	No	No	No	Yes	No	No	Yes	Yes	Yes				No		No		0	Poor Knowledge	4	Poor Attitude	1	Good practice
655	Artisan	25	South Tongu	Christianity	Single	Basic Level	Ewe	5 to 10	GH500.00 – GH1000.00	No	No	No	No	No	No	No	Yes	No	Yes	Yes	No	Yes				No		No		0	Poor Knowledge	4	Poor Attitude	1	Good practice
656	Artisan	23	South Tongu	Christianity	Single	Basic Level	Ewe	<5	Below GH500.00	No	No	No	No	Yes	No	No	Yes	No	No	Yes	No	Yes				No		No		1	Poor Knowledge	3	Poor Attitude	1	Good practice
657	Student	24	South Tongu	Christianity	Single	Secondary	Ewe	<5	GH500.00 – GH1000.00	Yes	Yes	Yes	Yes	Yes	Yes	Yes	Yes	No	Yes	Yes	Yes	Yes				No		No		6	Good Knowledge	6	Good Attitude	1	Good practice
658	Artisan	44	South Tongu	Christianity	Married/ Cohabiting	Basic Level	Ewe	<5	GH500.00 – GH1000.00	No	No	No	No	Yes	No	No	Yes	No	No	Yes	Yes	Yes				No		No		1	Poor Knowledge	4	Poor Attitude	1	Good practice
659	Civil Servant	45	South Tongu	Christianity	Married/ Cohabiting	Tertiary	Ewe	<5	GH500.00 – GH1000.00	Yes	Yes	No	No	Yes	Yes	Yes	Yes	No	Yes	Yes	Yes	Yes				No		No		4	Good Knowledge	6	Good Attitude	1	Good practice
660	Artisan	48	South Tongu	Christianity	Married/ Cohabiting	Basic Level	Ewe	<5	GH500.00 – GH1000.00	No	No	No	No	No	No	No	No	No	No	Yes	Yes	No				No		No		0	Poor Knowledge	2	Poor Attitude	1	Good practice
661	Artisan	24	South Tongu	Christianity	Single	Basic Level	Ewe	<5	Below GH500.00	No	No	No	No	No	No	No	Yes	No	No	Yes	Yes	No				No		No		0	Poor Knowledge	3	Poor Attitude	1	Good practice
662	Artisan	53	South Tongu	Christianity	Married/ Cohabiting	Basic Level	Ewe	<5	GH500.00 – GH1000.00	Yes	Yes	Yes	Yes	Yes	Yes	Yes	Yes	No	Yes	Yes	Yes	Yes	Yes	Yes	Health facilty	No		No	Severity of symptoms	6	Good Knowledge	6	Good Attitude	4	Good practice
663	Artisan	33	South Tongu	Christianity	Single	Basic Level	Ewe	<5	GH500.00 – GH1000.00	No	No	No	No	No	No	No	Yes	No	No	Yes	Yes	Yes				No		No		0	Poor Knowledge	4	Poor Attitude	1	Good practice
664	Artisan	47	South Tongu	Christianity	Married/ Cohabiting	Basic Level	Ewe	<5	Below GH500.00	No	No	No	No	No	No	No	Yes	No	No	Yes	No	Yes				No		No		0	Poor Knowledge	3	Poor Attitude	1	Good practice
665	Artisan	35	North Tongu	Christianity	Married/ Cohabiting	Secondary	Ewe	5 to 10	GH500.00 – GH1000.00	No	No	No	No	Yes	No	No	Yes	No	No	Yes	Yes	Yes						No		1	Poor Knowledge	4	Poor Attitude	0	Poor Practice
666	Artisan	27	North Tongu	Christianity	Married/ Cohabiting	Basic Level	Ewe	5 to 10	Below GH500.00	Yes	Yes	Yes	No	Yes	Yes	No	Yes	No	No	Yes	Yes	Yes						No		5	Good Knowledge	4	Poor Attitude	0	Poor Practice
667	Artisan	30	South Tongu	Christianity	Single	Basic Level	Ewe	<5	Below GH500.00	Yes	Yes	No	No	Yes	Yes	No	Yes	No	Yes	Yes	Yes	Yes				No		No		4	Good Knowledge	5	Good Attitude	1	Good practice
668	Artisan	39	South Tongu	Christianity	Single	Basic Level	Ewe	<5	Below GH500.00	No	No	No	No	No	No	No	Yes	No	No	No	No	Yes				No		No		0	Poor Knowledge	2	Poor Attitude	1	Good practice
669	Artisan	25	North Tongu	Christianity	Married/ Cohabiting	Basic Level	Ewe	5 to 10	Below GH500.00	Yes	Yes	No	No	Yes	No	No	Yes	No	No	Yes	Yes	Yes						No		3	Poor Knowledge	4	Poor Attitude	0	Poor Practice
670	Artisan	48	South Tongu	Christianity	Single	No formal education	Ewe	<5	Below GH500.00	No	No	No	No	Yes	No	No	Yes	No	No	Yes	No	No				No		No		1	Poor Knowledge	2	Poor Attitude	1	Good practice
671	Unemployes	19	South Tongu	Christianity	Married/ Cohabiting	Basic Level	Ewe	<5	Below GH500.00	No	No	No	No	No	No	No	Yes	No	No	Yes	No	Yes				No		No		0	Poor Knowledge	3	Poor Attitude	1	Good practice
672	Unemployes	18	South Tongu	Christianity	Single	Basic Level	Ewe	<5	Below GH500.00	No	No	No	No	No	No	No	Yes	Yes	No	Yes	Yes	Yes				No		No		0	Poor Knowledge	5	Good Attitude	1	Good practice
673	Artisan	42	North Tongu	Christianity	Married/ Cohabiting	Basic Level	Ewe	5 to 10	Below GH500.00	Yes	Yes	No	No	Yes	Yes	No	Yes	No	No	Yes	Yes	No						No		4	Good Knowledge	3	Poor Attitude	0	Poor Practice
674	Artisan	29	South Tongu	Christianity	Single	Basic Level	Ewe	<5	GH500.00 – GH1000.00	No	No	No	No	No	No	No	Yes	No	Yes	Yes	Yes	No				No		No		0	Poor Knowledge	4	Poor Attitude	1	Good practice
675	Artisan	45	South Tongu	Christianity	Married/ Cohabiting	Basic Level	Ewe	<5	GH500.00 – GH1000.00	No	No	No	No	No	No	No	Yes	No	Yes	Yes	Yes	Yes				No		No		0	Poor Knowledge	5	Good Attitude	1	Good practice
676	Artisan	41	South Tongu	Christianity	Married/ Cohabiting	Basic Level	Ewe	<5	Below GH500.00	Yes	Yes	Yes	Yes	Yes	Yes	Yes	Yes	No	No	Yes	Yes	Yes				No		No		6	Good Knowledge	5	Good Attitude	1	Good practice
677	Civil Servant	33	North Tongu	Christianity	Married/ Cohabiting	Basic Level	Ewe	5 to 10	Below GH500.00	Yes	Yes	No	No	Yes	No	No	Yes	No	No	Yes	Yes	Yes						No		3	Poor Knowledge	4	Poor Attitude	0	Poor Practice
678	Artisan	25	South Tongu	Christianity	Single	Basic Level	Ewe	<5	GH500.00 – GH1000.00	No	No	No	No	No	No	No	Yes	No	Yes	Yes	Yes	Yes				No		No		0	Poor Knowledge	5	Good Attitude	1	Good practice
679	Unemployes	63	North Dayi	Christianity	Divorced/ Separated	No formal education	Ewe	<5	Above GH1000.00	Yes	Yes	Yes	Yes	Yes	Yes	Yes	Yes	No	Yes	Yes	Yes	Yes	No	Yes	Health facilty	Yes		No	Severity of symptoms	6	Good Knowledge	6	Good Attitude	4	Good practice
680	Student	19	North Dayi	Christianity	Single	No formal education	Ewe	<5	Above GH1000.00	Yes	Yes	No	No	Yes	Yes	No	Yes	No	No	Yes	No	Yes				No		No		4	Good Knowledge	3	Poor Attitude	1	Good practice
681	Artisan	40	North Tongu	Christianity	Married/ Cohabiting	Basic Level	Ewe	5 to 10	Below GH500.00	Yes	Yes	No	No	Yes	Yes	No	Yes	No	No	Yes	Yes	Yes						No		4	Good Knowledge	4	Poor Attitude	0	Poor Practice
682	Civil Servant	30	North Tongu	Christianity	Married/ Cohabiting	Tertiary	Ewe	5 to 10	Above GH1000.00	Yes	Yes	No	No	Yes	No	No	Yes	No	Yes	Yes	Yes	Yes						No		3	Poor Knowledge	5	Good Attitude	0	Poor Practice
683	Civil Servant	24	North Tongu	Christianity	Married/ Cohabiting	Tertiary	Ewe	5 to 10	Above GH1000.00	Yes	Yes	No	No	Yes	No	No	Yes	No	No	Yes	Yes	Yes						No		3	Poor Knowledge	4	Poor Attitude	0	Poor Practice
684	Student	21	North Tongu	Christianity	Single	Secondary	Ewe	5 to 10	Below GH500.00	Yes	Yes	No	No	Yes	No	No	Yes	No	No	Yes	Yes	Yes						No		3	Poor Knowledge	4	Poor Attitude	0	Poor Practice
685	Artisan	52	North Tongu	Christianity	Married/ Cohabiting	No formal education	Ewe	10>	Below GH500.00	Yes	No	No	No	Yes	No	No	Yes	No	No	Yes	Yes	Yes						No		2	Poor Knowledge	4	Poor Attitude	0	Poor Practice
686	Unemployes	81	North Dayi	Christianity	Divorced/ Separated	Basic Level	Ewe	5 to 10	Above GH1000.00	No	Yes	Yes	Yes	Yes	Yes	Yes	Yes	Yes	No	Yes	Yes	Yes	No	Yes	Health facilty	Yes		No	Severity of symptoms	5	Good Knowledge	6	Good Attitude	4	Good practice
687	Artisan	60	North Dayi	Christianity	Divorced/ Separated	No formal education	Ewe	<5	Below GH500.00	Yes	Yes	Yes	No	Yes	Yes	Yes	Yes	No	No	Yes	Yes	Yes	No	Yes	Health facilty			No	Severity of symptoms	5	Good Knowledge	5	Good Attitude	4	Good practice
688	Artisan	29	North Tongu	Christianity	Married/ Cohabiting	Secondary	Ewe	5 to 10	Below GH500.00	Yes	Yes	No	No	Yes	No	No	Yes	No	Yes	Yes	Yes	Yes						No		3	Poor Knowledge	5	Good Attitude	0	Poor Practice
689	Artisan	36	North Dayi	Christianity	Single	No formal education	Ewe	10>	Below GH500.00	Yes	Yes	No	No	Yes	Yes	No	Yes	Yes	Yes	Yes	Yes	Yes						No		4	Good Knowledge	6	Good Attitude	0	Poor Practice
690	Artisan	52	North Dayi	Christianity	Married/ Cohabiting	Basic Level	Ewe	<5	Below GH500.00	No	No	Yes	No	Yes	Yes	Yes	Yes	No	Yes	Yes	Yes	Yes	No	Yes	Health facilty	Yes	Yes	Yes	Severity of symptoms	3	Poor Knowledge	6	Good Attitude	6	Good practice
691	Unemployes	23	North Dayi	Christianity	Single	No formal education	Ewe	<5	Above GH1000.00	Yes	Yes	Yes	No	Yes	Yes	Yes	No	Yes	No	Yes	Yes	No						No		5	Good Knowledge	4	Poor Attitude	0	Poor Practice
692	Student	20	North Dayi	Christianity	Single	Secondary	Ewe	<5	Above GH1000.00	Yes	Yes	No	No	No	Yes	No	No	Yes	No	Yes	Yes	Yes						No		3	Poor Knowledge	4	Poor Attitude	0	Poor Practice
693	Civil Servant	27	North Tongu	Christianity	Single	Secondary	Ewe	5 to 10	GH500.00 – GH1000.00	Yes	Yes	Yes	No	Yes	No	No	Yes	No	No	Yes	Yes	Yes						No		4	Good Knowledge	4	Poor Attitude	0	Poor Practice
694	Artisan	25	North Tongu	Christianity	Married/ Cohabiting	Basic Level	Ewe	<5	Below GH500.00	Yes	Yes	No	No	Yes	No	No	Yes	No	No	Yes	Yes	Yes						No		3	Poor Knowledge	4	Poor Attitude	0	Poor Practice
695	Artisan	25	North Dayi	Christianity	Single	Basic Level	Ewe	<5	Below GH500.00	Yes	Yes	Yes	No	No	Yes	No	Yes	Yes	No	Yes	Yes	Yes						No		4	Good Knowledge	5	Good Attitude	0	Poor Practice
696	Unemployes	28	North Tongu	Islam	Married/ Cohabiting	Basic Level	Guan	5 to 10	GH500.00 – GH1000.00	Yes	No	No	No	Yes	No	No	Yes	No	No	Yes	Yes	Yes						No		2	Poor Knowledge	4	Poor Attitude	0	Poor Practice
697	Unemployes	22	North Tongu	Christianity	Single	Secondary	Ewe	5 to 10	Below GH500.00	Yes	No	No	No	Yes	No	No	Yes	No	No	Yes	Yes	Yes						No		2	Poor Knowledge	4	Poor Attitude	0	Poor Practice
698	Artisan	40	North Tongu	Christianity	Married/ Cohabiting	Basic Level	Ewe	5 to 10	GH500.00 – GH1000.00	Yes	Yes	No	No	Yes	No	No	Yes	Yes	No	Yes	Yes	Yes						No		3	Poor Knowledge	5	Good Attitude	0	Poor Practice
699	Artisan	26	North Tongu	Christianity	Married/ Cohabiting	Basic Level	Ewe	5 to 10	GH500.00 – GH1000.00	Yes	Yes	No	No	Yes	No	No	Yes	No	No	Yes	Yes	Yes						No		3	Poor Knowledge	4	Poor Attitude	0	Poor Practice
700	Student	29	North Tongu	Christianity	Married/ Cohabiting	Tertiary	Ewe	5 to 10	Below GH500.00	Yes	Yes	Yes	No	Yes	No	No	Yes	No	No	Yes	Yes	Yes						No		4	Good Knowledge	4	Poor Attitude	0	Poor Practice
701	Artisan	33	North Tongu	Christianity	Married/ Cohabiting	Basic Level	Ewe	<5	Below GH500.00	Yes	No	No	No	Yes	No	No	Yes	No	No	Yes	Yes	Yes						No		2	Poor Knowledge	4	Poor Attitude	0	Poor Practice
702	Unemployes	22	North Tongu	Christianity	Single	Basic Level	Ewe	<5	Below GH500.00	Yes	No	No	No	Yes	No	No	Yes	No	No	Yes	Yes	Yes						No		2	Poor Knowledge	4	Poor Attitude	0	Poor Practice
703	Artisan	49	North Tongu	Christianity	Married/ Cohabiting	No formal education	Ewe	5 to 10	Below GH500.00	Yes	No	No	No	Yes	No	No	Yes	No	No	Yes	Yes	Yes						No		2	Poor Knowledge	4	Poor Attitude	0	Poor Practice
704	Artisan	41	North Tongu	Christianity	Married/ Cohabiting	No formal education	Ewe	5 to 10	Below GH500.00	No	No	No	No	Yes	No	No	Yes	No	No	Yes	Yes	Yes						No		1	Poor Knowledge	4	Poor Attitude	0	Poor Practice
705	Unemployes	20	North Tongu	Christianity	Single	Basic Level	Ewe	<5	Below GH500.00	No	No	No	No	Yes	No	No	Yes	No	No	Yes	Yes	Yes						No		1	Poor Knowledge	4	Poor Attitude	0	Poor Practice
706	Unemployes	45	North Tongu	Christianity	Married/ Cohabiting	Basic Level	Ewe	5 to 10	Below GH500.00	No	No	No	No	Yes	No	No	Yes	No	No	Yes	Yes	Yes						No		1	Poor Knowledge	4	Poor Attitude	0	Poor Practice
707	Artisan	26	North Tongu	Christianity	Married/ Cohabiting	Basic Level	Ewe	5 to 10	GH500.00 – GH1000.00	No	No	No	No	Yes	No	No	Yes	No	No	Yes	Yes	Yes						No		1	Poor Knowledge	4	Poor Attitude	0	Poor Practice
708	Artisan	32	North Tongu	Christianity	Married/ Cohabiting	Basic Level	Ewe	5 to 10	Below GH500.00	No	No	No	No	Yes	No	No	Yes	No	No	Yes	Yes	Yes						No		1	Poor Knowledge	4	Poor Attitude	0	Poor Practice
709	Civil Servant	32	North Tongu	Christianity	Married/ Cohabiting	Tertiary	Ewe	5 to 10	Above GH1000.00	No	No	No	No	Yes	No	No	Yes	No	No	Yes	Yes	Yes						No		1	Poor Knowledge	4	Poor Attitude	0	Poor Practice
710	Civil Servant	41	North Tongu	Christianity	Married/ Cohabiting	Tertiary	Ewe	5 to 10	Above GH1000.00	Yes	Yes	Yes	No	Yes	Yes	Yes	Yes	Yes	Yes	Yes	Yes	Yes				No		No		5	Good Knowledge	7	Good Attitude	1	Good practice
711	Artisan	40	North Tongu	Christianity	Married/ Cohabiting	Basic Level	Ewe	5 to 10	Below GH500.00	Yes	Yes	No	No	Yes	No	Yes	Yes	Yes	Yes	Yes	Yes	Yes				No		No		3	Poor Knowledge	7	Good Attitude	1	Good practice
712	Artisan	40	South Tongu	Christianity	Married/ Cohabiting	Basic Level	Ewe	<5	GH500.00 – GH1000.00	No	No	No	No	No	No	No	Yes	No	No	Yes	Yes	Yes				No		No		0	Poor Knowledge	4	Poor Attitude	1	Good practice
713	Artisan	28	South Tongu	Christianity	Single	Basic Level	Ewe	<5	Below GH500.00	No	No	No	No	No	No	No	Yes	No	Yes	Yes	Yes	Yes				No		No		0	Poor Knowledge	5	Good Attitude	1	Good practice
714	Artisan	37	South Tongu	Christianity	Single	Basic Level	Ewe	5 to 10	Below GH500.00	No	No	No	No	No	No	No	Yes	Yes	No	Yes	Yes	Yes				No		No		0	Poor Knowledge	5	Good Attitude	1	Good practice
715	Artisan	35	South Tongu	Christianity	Single	Basic Level	Ewe	<5	Below GH500.00	No	No	No	No	No	No	No	Yes	No	No	Yes	Yes	Yes				No		No		0	Poor Knowledge	4	Poor Attitude	1	Good practice
716	Artisan	40	South Tongu	Christianity	Married/ Cohabiting	Basic Level	Ewe	<5	Below GH500.00	No	No	No	No	No	No	No	Yes	No	No	Yes	Yes	Yes				No		No		0	Poor Knowledge	4	Poor Attitude	1	Good practice
717	Artisan	53	South Tongu	Christianity	Married/ Cohabiting	Basic Level	Ewe	<5	GH500.00 – GH1000.00	No	No	No	No	No	No	No	Yes	No	Yes	Yes	Yes	Yes				No		No		0	Poor Knowledge	5	Good Attitude	1	Good practice
718	Artisan	27	South Tongu	Christianity	Single	Secondary	Ewe	<5	Below GH500.00	No	No	No	No	Yes	No	No	Yes	No	No	Yes	Yes	Yes				No		No		1	Poor Knowledge	4	Poor Attitude	1	Good practice
719	Artisan	31	South Tongu	Christianity	Single	Basic Level	Ewe	<5	Below GH500.00	No	No	No	No	No	No	No	Yes	Yes	No	Yes	No	No				No		No		0	Poor Knowledge	3	Poor Attitude	1	Good practice
720	Artisan	24	South Tongu	Christianity	Married/ Cohabiting	Basic Level	Ewe	<5	Below GH500.00	No	No	No	No	No	No	No	Yes	No	Yes	Yes	Yes	Yes				No		No		0	Poor Knowledge	5	Good Attitude	1	Good practice
721	Artisan	39	South Tongu	Christianity	Single	No formal education	Ewe	<5	Below GH500.00	No	No	No	No	No	No	No	Yes	Yes	Yes	Yes	Yes	Yes				No		No		0	Poor Knowledge	6	Good Attitude	1	Good practice
722	Artisan	53	South Tongu	Christianity	Married/ Cohabiting	No formal education	Ewe	5 to 10	GH500.00 – GH1000.00	Yes	Yes	No	No	No	Yes	No	Yes	No	Yes	Yes	Yes	Yes				No		No		3	Poor Knowledge	5	Good Attitude	1	Good practice
723	Artisan	43	South Tongu	Christianity	Married/ Cohabiting	Basic Level	Ewe	<5	Below GH500.00	Yes	Yes	No	No	Yes	Yes	No	Yes	No	Yes	Yes	Yes	Yes				No		No		4	Good Knowledge	5	Good Attitude	1	Good practice
724	Artisan	45	South Tongu	Christianity	Married/ Cohabiting	Basic Level	Ewe	<5	Below GH500.00	Yes	Yes	Yes	No	Yes	Yes	Yes	Yes	No	Yes	Yes	Yes	Yes				No		No		5	Good Knowledge	6	Good Attitude	1	Good practice
725	Artisan	31	South Tongu	Christianity	Single	Basic Level	Ewe	<5	Below GH500.00	No	No	No	No	No	No	No	Yes	No	No	Yes	Yes	Yes				No		No		0	Poor Knowledge	4	Poor Attitude	1	Good practice
726	Artisan	44	South Tongu	Christianity	Single	Basic Level	Ewe	<5	Below GH500.00	No	No	No	No	No	No	No	Yes	No	Yes	Yes	No	Yes				No		No		0	Poor Knowledge	4	Poor Attitude	1	Good practice
727	Artisan	47	South Tongu	Christianity	Married/ Cohabiting	Basic Level	Ewe	<5	Below GH500.00	Yes	Yes	Yes	No	No	Yes	No	Yes	No	Yes	Yes	Yes	Yes				No		No		4	Good Knowledge	5	Good Attitude	1	Good practice
728	Artisan	49	South Tongu	Christianity	Married/ Cohabiting	Basic Level	Ewe	5 to 10	GH500.00 – GH1000.00	No	No	No	No	Yes	No	No	Yes	No	No	Yes	Yes	Yes				No		No		1	Poor Knowledge	4	Poor Attitude	1	Good practice
729	Artisan	32	South Tongu	Christianity	Single	Basic Level	Ewe	5 to 10	GH500.00 – GH1000.00	No	No	No	No	No	No	No	Yes	No	Yes	No	Yes	Yes				No		No		0	Poor Knowledge	4	Poor Attitude	1	Good practice
730	Artisan	35	South Tongu	Christianity	Single	Basic Level	Ewe	<5	GH500.00 – GH1000.00	No	No	No	No	No	No	No	No	Yes	Yes	Yes	Yes	No				No		No		0	Poor Knowledge	4	Poor Attitude	1	Good practice
731	Artisan	30	South Tongu	Christianity	Single	Secondary	Ewe	<5	Below GH500.00	Yes	Yes	No	No	No	Yes	No	Yes	No	Yes	Yes	Yes	Yes				No		No		3	Poor Knowledge	5	Good Attitude	1	Good practice
732	Artisan	51	South Tongu	Christianity	Divorced/ Separated	Basic Level	Ewe	<5	Below GH500.00	Yes	Yes	No	No	No	Yes	No	Yes	No	Yes	Yes	Yes	Yes				No		No		3	Poor Knowledge	5	Good Attitude	1	Good practice
733	Artisan	49	South Tongu	Christianity	Married/ Cohabiting	Basic Level	Ewe	<5	Below GH500.00	No	No	No	No	No	No	No	Yes	No	No	Yes	Yes	No				No		No		0	Poor Knowledge	3	Poor Attitude	1	Good practice
734	Artisan	48	South Tongu	Christianity	Married/ Cohabiting	Basic Level	Ewe	<5	GH500.00 – GH1000.00	Yes	Yes	Yes	No	Yes	Yes	Yes	Yes	No	Yes	Yes	No	Yes				No		No		5	Good Knowledge	5	Good Attitude	1	Good practice
735	Artisan	31	South Tongu	Christianity	Married/ Cohabiting	Basic Level	Ewe	<5	Below GH500.00	Yes	Yes	No	No	No	Yes	No	Yes	Yes	Yes	Yes	Yes	No				No		No		3	Poor Knowledge	5	Good Attitude	1	Good practice
736	Artisan	30	South Tongu	Christianity	Single	Basic Level	Ewe	<5	Below GH500.00	No	No	No	No	No	No	No	Yes	No	Yes	Yes	Yes	Yes				No		No		0	Poor Knowledge	5	Good Attitude	1	Good practice
737	Artisan	47	South Tongu	Christianity	Married/ Cohabiting	Basic Level	Ewe	<5	GH500.00 – GH1000.00	No	No	No	No	No	No	No	Yes	No	No	Yes	Yes	Yes				No		No		0	Poor Knowledge	4	Poor Attitude	1	Good practice
738	Artisan	54	South Tongu	Christianity	Divorced/ Separated	Basic Level	Ewe	<5	Below GH500.00	Yes	Yes	No	No	No	Yes	No	Yes	No	Yes	Yes	Yes	Yes				No		No		3	Poor Knowledge	5	Good Attitude	1	Good practice
739	Artisan	42	South Tongu	Christianity	Single	Basic Level	Ewe	<5	Below GH500.00	No	No	No	No	No	No	No	Yes	No	Yes	Yes	Yes	Yes				No		No		0	Poor Knowledge	5	Good Attitude	1	Good practice
740	Artisan	39	South Tongu	Christianity	Married/ Cohabiting	Basic Level	Ewe	<5	Below GH500.00	Yes	Yes	Yes	No	Yes	Yes	Yes	Yes	No	Yes	Yes	Yes	Yes				No		No		5	Good Knowledge	6	Good Attitude	1	Good practice
741	Artisan	30	South Tongu	Christianity	Single	Basic Level	Ewe	<5	Below GH500.00	No	No	No	No	No	No	No	Yes	No	Yes	Yes	Yes	Yes				No		No		0	Poor Knowledge	5	Good Attitude	1	Good practice
742	Artisan	51	South Tongu	Christianity	Married/ Cohabiting	No formal education	Ewe	<5	GH500.00 – GH1000.00	Yes	Yes	Yes	No	Yes	Yes	Yes	Yes	No	Yes	Yes	Yes	Yes				No		No		5	Good Knowledge	6	Good Attitude	1	Good practice
743	Artisan	33	South Tongu	Christianity	Single	Basic Level	Ewe	<5	Below GH500.00	No	No	No	No	No	No	No	Yes	No	Yes	Yes	Yes	Yes				No		No		0	Poor Knowledge	5	Good Attitude	1	Good practice
744	Artisan	44	South Tongu	Christianity	Married/ Cohabiting	Basic Level	Ewe	<5	Below GH500.00	No	No	No	No	No	No	No	Yes	Yes	No	Yes	No	No				No		No		0	Poor Knowledge	3	Poor Attitude	1	Good practice
745	Artisan	49	South Tongu	Christianity	Married/ Cohabiting	Basic Level	Ewe	<5	Below GH500.00	Yes	Yes	No	No	No	Yes	No	Yes	No	Yes	Yes	Yes	Yes				No		No		3	Poor Knowledge	5	Good Attitude	1	Good practice
